# Supplementary material for: The promiscuous enzyme medium-chain 3-keto-acyl-CoA thiolase triggers a vicious cycle in fatty-acid beta-oxidation
Source: PLoS Comput Biol. 2017 Apr 3;13(4):e1005461. doi: 10.1371/journal.pcbi.1005461 (PMC5397069; doi:10.1371/journal.pcbi.1005461)
Supplement: S2 Appendix — (NB) [file pcbi.1005461.s011.nb]

(* Content-type: application/vnd.wolfram.mathematica *)

(*** Wolfram Notebook File ***)
(* http://www.wolfram.com/nb *)

(* CreatedBy='Mathematica 9.0' *)

(*CacheID: 234*)
(* Internal cache information:
NotebookFileLineBreakTest
NotebookFileLineBreakTest
NotebookDataPosition[       157,          7]
NotebookDataLength[    444961,       8578]
NotebookOptionsPosition[    440719,       8464]
NotebookOutlinePosition[    441313,       8485]
CellTagsIndexPosition[    441270,       8482]
WindowFrame->Normal*)

(* Beginning of Notebook Content *)
Notebook[{
Cell[TextData[{
 StyleBox["Description",
  FontWeight->"Bold"],
 "\nAuthor : A.M.F. Martines\nModel and analysis script corresponding to : \
A.M.F. Martines et al., The promiscuous enzyme medium-chain 3-keto-acyl-CoA \
thiolase triggers a vicious cycle in fatty-acid beta-oxidation, submitted to \
PLOS Computational Biology.\nThis script contains the mitochondrial \
fatty-acid beta-oxidation kinetic model and the analysis script to calculate \
the average absolute regulatory contribution as given by equation 8 in the \
main text."
}], "Text",
 CellChangeTimes->{{3.6977690456689167`*^9, 3.697769110635413*^9}, {
  3.6977691485772066`*^9, 3.6977691647548246`*^9}, {3.6977693823975863`*^9, 
  3.697769386050952*^9}, {3.6977699953878794`*^9, 3.6977700569530354`*^9}}],

Cell[CellGroupData[{

Cell[TextData[StyleBox["Kinetic model",
 FontFamily->"Times New Roman",
 FontSize->36]], "Section",
 CellChangeTimes->{{3.48489837309375*^9, 3.484898374640625*^9}}],

Cell[TextData[StyleBox["Definitions of the various functions",
 FontSize->24,
 FontWeight->"Bold"]], "Text",
 CellChangeTimes->{{3.48032243746875*^9, 3.48032245315625*^9}, {
  3.480324407984375*^9, 3.48032454875*^9}, {3.480324587125*^9, 
  3.480324613953125*^9}, {3.480326447015625*^9, 3.480326456375*^9}, {
  3.480326786125*^9, 3.4803267875625*^9}, {3.4803298338125*^9, 
  3.48032984396875*^9}, {3.489830575*^9, 3.489830577375*^9}},
 FontSize->16],

Cell[BoxData[
 RowBox[{
  RowBox[{"CPT1", "[", 
   RowBox[{
   "sf_", ",", "V_", ",", "Kms1_", ",", "Kms2_", ",", "Kmp1_", ",", "Kmp2_", 
    ",", "Ki1_", ",", "Keq_", ",", "S1_", ",", "S2_", ",", "P1_", ",", "P2_", 
    ",", "I1_", ",", "n_"}], "]"}], ":=", 
  FractionBox[
   RowBox[{"sf", "*", "V", "*", 
    RowBox[{"(", 
     RowBox[{
      FractionBox[
       RowBox[{"S1", "*", "S2"}], 
       RowBox[{"Kms1", "*", "Kms2"}]], "-", 
      FractionBox[
       RowBox[{"P1", "*", "P2"}], 
       RowBox[{"Kms1", "*", "Kms2", "*", "Keq"}]]}], ")"}]}], 
   RowBox[{
    RowBox[{"(", 
     RowBox[{"1", "+", 
      FractionBox["S1", "Kms1"], "+", 
      FractionBox["P1", "Kmp1"], "+", 
      SuperscriptBox[
       RowBox[{"(", 
        FractionBox["I1", "Ki1"], ")"}], "n"]}], ")"}], "*", 
    RowBox[{"(", 
     RowBox[{"1", "+", 
      FractionBox["S2", "Kms2"], "+", 
      FractionBox["P2", "Kmp2"]}], ")"}]}]]}]], "Input"],

Cell[BoxData[
 RowBox[{
  RowBox[{"CACT", "[", 
   RowBox[{
   "sf_", ",", "Vf_", ",", "fV_", ",", "Kms1_", ",", "Kms2_", ",", "Kmp1_", 
    ",", "Kmp2_", ",", "Kis1_", ",", "Kip2_", ",", "Keq_", ",", "S1_", ",", 
    "S2_", ",", "P1_", ",", "P2_"}], "]"}], ":=", 
  RowBox[{
   RowBox[{"(", 
    RowBox[{"sf", "*", "Vf", "*", 
     RowBox[{"(", 
      RowBox[{
       RowBox[{"S1", "*", "S2"}], "-", 
       FractionBox[
        RowBox[{"P1", "*", "P2"}], "Keq"]}], ")"}]}], ")"}], "/", 
   RowBox[{"(", 
    RowBox[{
     RowBox[{"S1", "*", "S2"}], "+", 
     RowBox[{"Kms2", "*", "S1"}], "+", 
     RowBox[{"Kms1", "*", "S2", "*", 
      RowBox[{"(", 
       RowBox[{"1", "+", 
        FractionBox["P2", "Kip2"]}], ")"}]}], "+", 
     RowBox[{
      FractionBox["Vf", 
       RowBox[{"fV", "*", "Vf", "*", "Keq"}]], "*", 
      RowBox[{"(", 
       RowBox[{
        RowBox[{"Kmp2", "*", "P1", "*", 
         RowBox[{"(", 
          RowBox[{"1", "+", 
           FractionBox["S1", "Kis1"]}], ")"}]}], "+", 
        RowBox[{"P2", "*", 
         RowBox[{"(", 
          RowBox[{"Kmp1", "+", "P1"}], ")"}]}]}], ")"}]}]}], 
    ")"}]}]}]], "Input",
 CellChangeTimes->{{3.49034989240625*^9, 3.490349893140625*^9}, {
   3.493530624953125*^9, 3.4935307199375*^9}, {3.493531110515625*^9, 
   3.493531189234375*^9}, {3.493531226859375*^9, 3.493531269453125*^9}, {
   3.49353130775*^9, 3.4935313235625*^9}, {3.585999677953125*^9, 
   3.58599968953125*^9}, 3.606470623*^9, {3.60647092446875*^9, 
   3.606470932953125*^9}}],

Cell[BoxData[
 RowBox[{
  RowBox[{"CPT2", "[", 
   RowBox[{
   "sf_", ",", "V_", ",", "Kms1_", ",", "Kms2_", ",", "Kms3_", ",", "Kms4_", 
    ",", "Kms5_", ",", "Kms6_", ",", "Kms7_", ",", "Kms8_", ",", "Kmp1_", ",",
     "Kmp2_", ",", "Kmp3_", ",", "Kmp4_", ",", "Kmp5_", ",", "Kmp6_", ",", 
    "Kmp7_", ",", "Kmp8_", ",", "Keq_", ",", "S1_", ",", "S2_", ",", "S3_", 
    ",", "S4_", ",", "S5_", ",", "S6_", ",", "S7_", ",", "S8_", ",", "P1_", 
    ",", "P2_", ",", "P3_", ",", "P4_", ",", "P5_", ",", "P6_", ",", "P7_", 
    ",", "P8_"}], "]"}], ":=", 
  RowBox[{
   RowBox[{"(", 
    RowBox[{"sf", "*", "V", "*", 
     RowBox[{"(", 
      RowBox[{
       FractionBox[
        RowBox[{"S1", "*", "S8"}], 
        RowBox[{"Kms1", "*", "Kms8"}]], "-", 
       FractionBox[
        RowBox[{"P1", "*", "P8"}], 
        RowBox[{"Kms1", "*", "Kms8", "*", "Keq"}]]}], ")"}]}], ")"}], "/", 
   RowBox[{"(", 
    RowBox[{
     RowBox[{"(", 
      RowBox[{"1", "+", 
       FractionBox["S1", "Kms1"], "+", 
       FractionBox["P1", "Kmp1"], "+", 
       FractionBox["S2", "Kms2"], "+", 
       FractionBox["P2", "Kmp2"], "+", 
       FractionBox["S3", "Kms3"], "+", 
       FractionBox["P3", "Kmp3"], "+", 
       FractionBox["S4", "Kms4"], "+", 
       FractionBox["P4", "Kmp4"], "+", 
       FractionBox["S5", "Kms5"], "+", 
       FractionBox["P5", "Kmp5"], "+", 
       FractionBox["S6", "Kms6"], "+", 
       FractionBox["P6", "Kmp6"], "+", 
       FractionBox["S7", "Kms7"], "+", 
       FractionBox["P7", "Kmp7"]}], ")"}], "*", 
     RowBox[{"(", 
      RowBox[{"1", "+", 
       FractionBox["S8", "Kms8"], "+", 
       FractionBox["P8", "Kmp8"]}], ")"}]}], ")"}]}]}]], "Input",
 CellChangeTimes->{{3.4903498875625*^9, 3.4903498885625*^9}, 
   3.493531846421875*^9, {3.4935324259375*^9, 3.493532498484375*^9}, {
   3.50857315153125*^9, 3.508573287203125*^9}, {3.508573623421875*^9, 
   3.5085736880625*^9}}],

Cell[BoxData[
 RowBox[{
  RowBox[{"VLCAD", "[", 
   RowBox[{
   "sf_", ",", "V_", ",", "Kms1_", ",", "Kms2_", ",", "Kms3_", ",", "Kms4_", 
    ",", "Kmp1_", ",", "Kmp2_", ",", "Kmp3_", ",", "Kmp4_", ",", "Keq_", ",", 
    "S1_", ",", "S2_", ",", "S3_", ",", "S4_", ",", "P1_", ",", "P2_", ",", 
    "P3_", ",", "P4_"}], "]"}], ":=", 
  FractionBox[
   RowBox[{"sf", "*", "V", "*", 
    RowBox[{"(", 
     RowBox[{
      FractionBox[
       RowBox[{"S1", "*", 
        RowBox[{"(", 
         RowBox[{"S4", "-", "P4"}], ")"}]}], 
       RowBox[{"Kms1", "*", "Kms4"}]], "-", 
      FractionBox[
       RowBox[{"P1", "*", "P4"}], 
       RowBox[{"Kms1", "*", "Kms4", "*", "Keq"}]]}], ")"}]}], 
   RowBox[{
    RowBox[{"(", 
     RowBox[{"1", "+", 
      FractionBox["S1", "Kms1"], "+", 
      FractionBox["P1", "Kmp1"], "+", 
      FractionBox["S2", "Kms2"], "+", 
      FractionBox["P2", "Kmp2"], "+", 
      FractionBox["S3", "Kms3"], "+", 
      FractionBox["P3", "Kmp3"]}], ")"}], "*", 
    RowBox[{"(", 
     RowBox[{"1", "+", 
      FractionBox[
       RowBox[{"(", 
        RowBox[{"S4", "-", "P4"}], ")"}], "Kms4"], "+", 
      FractionBox["P4", "Kmp4"]}], ")"}]}]]}]], "Input",
 CellChangeTimes->{{3.490349898546875*^9, 3.490349901765625*^9}, 
   3.490350000359375*^9, {3.49189912965625*^9, 3.491899138796875*^9}, {
   3.49353681325*^9, 3.4935368254375*^9}, {3.49353687090625*^9, 
   3.4935369268125*^9}, {3.4976802293125*^9, 3.497680240421875*^9}}],

Cell[BoxData[
 RowBox[{
  RowBox[{"LCAD", "[", 
   RowBox[{
   "sf_", ",", "V_", ",", "Kms1_", ",", "Kms2_", ",", "Kms3_", ",", "Kms4_", 
    ",", "Kms5_", ",", "Kms6_", ",", "Kmp1_", ",", "Kmp2_", ",", "Kmp3_", ",",
     "Kmp4_", ",", "Kmp5_", ",", "Kmp6_", ",", "Keq_", ",", "S1_", ",", "S2_",
     ",", "S3_", ",", "S4_", ",", "S5_", ",", "S6_", ",", "P1_", ",", "P2_", 
    ",", "P3_", ",", "P4_", ",", "P5_", ",", "P6_"}], "]"}], ":=", 
  RowBox[{
   RowBox[{"(", 
    RowBox[{"sf", "*", "V", "*", 
     RowBox[{"(", 
      RowBox[{
       FractionBox[
        RowBox[{"S1", "*", 
         RowBox[{"(", 
          RowBox[{"S6", "-", "P6"}], ")"}]}], 
        RowBox[{"Kms1", "*", "Kms6"}]], "-", 
       FractionBox[
        RowBox[{"P1", "*", "P6"}], 
        RowBox[{"Kms1", "*", "Kms6", "*", "Keq"}]]}], ")"}]}], ")"}], "/", 
   RowBox[{"(", 
    RowBox[{
     RowBox[{"(", 
      RowBox[{"1", "+", 
       FractionBox["S1", "Kms1"], "+", 
       FractionBox["P1", "Kmp1"], "+", 
       FractionBox["S2", "Kms2"], "+", 
       FractionBox["P2", "Kmp2"], "+", 
       FractionBox["S3", "Kms3"], "+", 
       FractionBox["P3", "Kmp3"], "+", 
       FractionBox["S4", "Kms4"], "+", 
       FractionBox["P4", "Kmp4"], "+", 
       FractionBox["S5", "Kms5"], "+", 
       FractionBox["P5", "Kmp5"]}], ")"}], "*", 
     RowBox[{"(", 
      RowBox[{"1", "+", 
       FractionBox[
        RowBox[{"(", 
         RowBox[{"S6", "-", "P6"}], ")"}], "Kms6"], "+", 
       FractionBox["P6", "Kmp6"]}], ")"}]}], ")"}]}]}]], "Input",
 CellChangeTimes->{{3.490349903375*^9, 3.490349903765625*^9}, 
   3.490349992484375*^9, {3.491899136109375*^9, 3.491899143890625*^9}, {
   3.493540040140625*^9, 3.493540092375*^9}, {3.49768032953125*^9, 
   3.497680344125*^9}}],

Cell[BoxData[
 RowBox[{
  RowBox[{"MCAD", "[", 
   RowBox[{
   "sf_", ",", "V_", ",", "Kms1_", ",", "Kms2_", ",", "Kms3_", ",", "Kms4_", 
    ",", "Kms5_", ",", "Kms6_", ",", "Kmp1_", ",", "Kmp2_", ",", "Kmp3_", ",",
     "Kmp4_", ",", "Kmp5_", ",", "Kmp6_", ",", "Keq_", ",", "S1_", ",", "S2_",
     ",", "S3_", ",", "S4_", ",", "S5_", ",", "S6_", ",", "P1_", ",", "P2_", 
    ",", "P3_", ",", "P4_", ",", "P5_", ",", "P6_"}], "]"}], ":=", 
  RowBox[{
   RowBox[{"(", 
    RowBox[{"sf", "*", "V", "*", 
     RowBox[{"(", 
      RowBox[{
       FractionBox[
        RowBox[{"S1", "*", 
         RowBox[{"(", 
          RowBox[{"S6", "-", "P6"}], ")"}]}], 
        RowBox[{"Kms1", "*", "Kms6"}]], "-", 
       FractionBox[
        RowBox[{"P1", "*", "P6"}], 
        RowBox[{"Kms1", "*", "Kms6", "*", "Keq"}]]}], ")"}]}], ")"}], "/", 
   RowBox[{"(", 
    RowBox[{
     RowBox[{"(", 
      RowBox[{"1", "+", 
       FractionBox["S1", "Kms1"], "+", 
       FractionBox["P1", "Kmp1"], "+", 
       FractionBox["S2", "Kms2"], "+", 
       FractionBox["P2", "Kmp2"], "+", 
       FractionBox["S3", "Kms3"], "+", 
       FractionBox["P3", "Kmp3"], "+", 
       FractionBox["S4", "Kms4"], "+", 
       FractionBox["P4", "Kmp4"], "+", 
       FractionBox["S5", "Kms5"], "+", 
       FractionBox["P5", "Kmp5"]}], ")"}], "*", 
     RowBox[{"(", 
      RowBox[{"1", "+", 
       FractionBox[
        RowBox[{"(", 
         RowBox[{"S6", "-", "P6"}], ")"}], "Kms6"], "+", 
       FractionBox["P6", "Kmp6"]}], ")"}]}], ")"}]}]}]], "Input",
 CellChangeTimes->{{3.490349906171875*^9, 3.49034990665625*^9}, 
   3.490349983*^9, {3.49189915071875*^9, 3.49189915384375*^9}, {
   3.49354199765625*^9, 3.493542007203125*^9}, {3.49768035121875*^9, 
   3.497680360234375*^9}, 3.497680762921875*^9}],

Cell[BoxData[
 RowBox[{
  RowBox[{"SCAD", "[", 
   RowBox[{
   "sf_", ",", "V_", ",", "Kms1_", ",", "Kms2_", ",", "Kms3_", ",", "Kmp1_", 
    ",", "Kmp2_", ",", "Kmp3_", ",", "Keq_", ",", "S1_", ",", "S2_", ",", 
    "S3_", ",", "P1_", ",", "P2_", ",", "P3_"}], "]"}], ":=", 
  FractionBox[
   RowBox[{"sf", "*", "V", "*", 
    RowBox[{"(", 
     RowBox[{
      FractionBox[
       RowBox[{"S1", "*", 
        RowBox[{"(", 
         RowBox[{"S3", "-", "P3"}], ")"}]}], 
       RowBox[{"Kms1", "*", "Kms3"}]], "-", 
      FractionBox[
       RowBox[{"P1", "*", "P3"}], 
       RowBox[{"Kms1", "*", "Kms3", "*", "Keq"}]]}], ")"}]}], 
   RowBox[{
    RowBox[{"(", 
     RowBox[{"1", "+", 
      FractionBox["S1", "Kms1"], "+", 
      FractionBox["P1", "Kmp1"], "+", 
      FractionBox["S2", "Kms2"], "+", 
      FractionBox["P2", "Kmp2"]}], ")"}], "*", 
    RowBox[{"(", 
     RowBox[{"1", "+", 
      FractionBox[
       RowBox[{"(", 
        RowBox[{"S3", "-", "P3"}], ")"}], "Kms3"], "+", 
      FractionBox["P3", "Kmp3"]}], ")"}]}]]}]], "Input",
 CellChangeTimes->{{3.49034990809375*^9, 3.49034990921875*^9}, 
   3.490349975859375*^9, {3.49189916021875*^9, 3.491899162671875*^9}, {
   3.49354259003125*^9, 3.4935425988125*^9}, {3.497680365234375*^9, 
   3.497680376546875*^9}}],

Cell[BoxData[
 RowBox[{
  RowBox[{"CROT", "[", 
   RowBox[{
   "sf_", ",", "V_", ",", "Kms1_", ",", "Kms2_", ",", "Kms3_", ",", "Kms4_", 
    ",", "Kms5_", ",", "Kms6_", ",", "Kms7_", ",", "Kmp1_", ",", "Kmp2_", ",",
     "Kmp3_", ",", "Kmp4_", ",", "Kmp5_", ",", "Kmp6_", ",", "Kmp7_", ",", 
    "Ki1_", ",", "Keq_", ",", "S1_", ",", "S2_", ",", "S3_", ",", "S4_", ",", 
    "S5_", ",", "S6_", ",", "S7_", ",", "P1_", ",", "P2_", ",", "P3_", ",", 
    "P4_", ",", "P5_", ",", "P6_", ",", "P7_", ",", "I1_"}], "]"}], ":=", 
  RowBox[{
   RowBox[{"(", 
    RowBox[{"sf", "*", "V", "*", 
     RowBox[{"(", 
      RowBox[{
       FractionBox["S1", "Kms1"], "-", 
       FractionBox["P1", 
        RowBox[{"Kms1", "*", "Keq"}]]}], ")"}]}], ")"}], "/", 
   RowBox[{"(", 
    RowBox[{"1", "+", 
     FractionBox["S1", "Kms1"], "+", 
     FractionBox["P1", "Kmp1"], "+", 
     FractionBox["S2", "Kms2"], "+", 
     FractionBox["P2", "Kmp2"], "+", 
     FractionBox["S3", "Kms3"], "+", 
     FractionBox["P3", "Kmp3"], "+", 
     FractionBox["S4", "Kms4"], "+", 
     FractionBox["P4", "Kmp4"], "+", 
     FractionBox["S5", "Kms5"], "+", 
     FractionBox["P5", "Kmp5"], "+", 
     FractionBox["S6", "Kms6"], "+", 
     FractionBox["P6", "Kmp6"], "+", 
     FractionBox["S7", "Kms7"], "+", 
     FractionBox["P7", "Kmp7"], "+", 
     FractionBox["I1", "Ki1"]}], ")"}]}]}]], "Input",
 CellChangeTimes->{{3.490349926671875*^9, 3.49034992771875*^9}, {
  3.494142515140625*^9, 3.4941425468125*^9}, {3.4941426298125*^9, 
  3.494142738453125*^9}, {3.494142792921875*^9, 3.494142960015625*^9}, {
  3.494143271*^9, 3.494143294015625*^9}, {3.520742791984375*^9, 
  3.520742826421875*^9}, {3.520743030625*^9, 3.520743040671875*^9}}],

Cell[BoxData[
 RowBox[{
  RowBox[{"MSCHAD", "[", 
   RowBox[{
   "sf_", ",", "V_", ",", "Kms1_", ",", "Kms2_", ",", "Kms3_", ",", "Kms4_", 
    ",", "Kms5_", ",", "Kms6_", ",", "Kms7_", ",", "Kms8_", ",", "Kmp1_", ",",
     "Kmp2_", ",", "Kmp3_", ",", "Kmp4_", ",", "Kmp5_", ",", "Kmp6_", ",", 
    "Kmp7_", ",", "Kmp8_", ",", "Keq_", ",", "S1_", ",", "S2_", ",", "S3_", 
    ",", "S4_", ",", "S5_", ",", "S6_", ",", "S7_", ",", "S8_", ",", "P1_", 
    ",", "P2_", ",", "P3_", ",", "P4_", ",", "P5_", ",", "P6_", ",", "P7_", 
    ",", "P8_"}], "]"}], ":=", 
  RowBox[{
   RowBox[{"(", 
    RowBox[{"sf", "*", "V", "*", 
     RowBox[{"(", 
      RowBox[{
       FractionBox[
        RowBox[{"S1", "*", 
         RowBox[{"(", 
          RowBox[{"S8", "-", "P8"}], ")"}]}], 
        RowBox[{"Kms1", "*", "Kms8"}]], "-", 
       FractionBox[
        RowBox[{"P1", "*", "P8"}], 
        RowBox[{"Kms1", "*", "Kms8", "*", "Keq"}]]}], ")"}]}], ")"}], "/", 
   RowBox[{"(", 
    RowBox[{
     RowBox[{"(", 
      RowBox[{"1", "+", 
       FractionBox["S1", "Kms1"], "+", 
       FractionBox["P1", "Kmp1"], "+", 
       FractionBox["S2", "Kms2"], "+", 
       FractionBox["P2", "Kmp2"], "+", 
       FractionBox["S3", "Kms3"], "+", 
       FractionBox["P3", "Kmp3"], "+", 
       FractionBox["S4", "Kms4"], "+", 
       FractionBox["P4", "Kmp4"], "+", 
       FractionBox["S5", "Kms5"], "+", 
       FractionBox["P5", "Kmp5"], "+", 
       FractionBox["S6", "Kms6"], "+", 
       FractionBox["P6", "Kmp6"], "+", 
       FractionBox["S7", "Kms7"], "+", 
       FractionBox["P7", "Kmp7"]}], ")"}], "*", 
     RowBox[{"(", 
      RowBox[{"1", "+", 
       FractionBox[
        RowBox[{"(", 
         RowBox[{"S8", "-", "P8"}], ")"}], "Kms8"], "+", 
       FractionBox["P8", "Kmp8"]}], ")"}]}], ")"}]}]}]], "Input",
 CellChangeTimes->{{3.49034994053125*^9, 3.490349942140625*^9}, 
   3.494234091765625*^9, {3.494235304390625*^9, 3.494235400015625*^9}, {
   3.49768099765625*^9, 3.497681009390625*^9}}],

Cell[BoxData[
 RowBox[{
  RowBox[{"MCKATA", "[", 
   RowBox[{
   "sf_", ",", "V_", ",", "Kms1_", ",", "Kms2_", ",", "Kms3_", ",", "Kms4_", 
    ",", "Kms5_", ",", "Kms6_", ",", "Kms7_", ",", "Kms8_", ",", "Kmp1_", ",",
     "Kmp2_", ",", "Kmp3_", ",", "Kmp4_", ",", "Kmp5_", ",", "Kmp6_", ",", 
    "Kmp7_", ",", "Kmp8_", ",", "Keq_", ",", "S1_", ",", "S2_", ",", "S3_", 
    ",", "S4_", ",", "S5_", ",", "S6_", ",", "S7_", ",", "S8_", ",", "P1_", 
    ",", "P2_", ",", "P3_", ",", "P4_", ",", "P5_", ",", "P6_", ",", "P7_", 
    ",", "P8_"}], "]"}], ":=", 
  RowBox[{
   RowBox[{"(", 
    RowBox[{"sf", "*", "V", "*", 
     RowBox[{"(", 
      RowBox[{
       FractionBox[
        RowBox[{"S1", "*", "S8"}], 
        RowBox[{"Kms1", "*", "Kms8"}]], "-", 
       FractionBox[
        RowBox[{"P1", "*", "P8"}], 
        RowBox[{"Kms1", "*", "Kms8", "*", "Keq"}]]}], ")"}]}], ")"}], "/", 
   RowBox[{"(", 
    RowBox[{
     RowBox[{"(", 
      RowBox[{"1", "+", 
       FractionBox["S1", "Kms1"], "+", 
       FractionBox["P1", "Kmp1"], "+", 
       FractionBox["S2", "Kms2"], "+", 
       FractionBox["P2", "Kmp2"], "+", 
       FractionBox["S3", "Kms3"], "+", 
       FractionBox["P3", "Kmp3"], "+", 
       FractionBox["S4", "Kms4"], "+", 
       FractionBox["P4", "Kmp4"], "+", 
       FractionBox["S5", "Kms5"], "+", 
       FractionBox["P5", "Kmp5"], "+", 
       FractionBox["S6", "Kms6"], "+", 
       FractionBox["P6", "Kmp6"], "+", 
       FractionBox["S7", "Kms7"], "+", 
       FractionBox["P7", "Kmp7"], "+", 
       FractionBox["P8", "Kmp8"]}], ")"}], "*", 
     RowBox[{"(", 
      RowBox[{"1", "+", 
       FractionBox["S8", "Kms8"], "+", 
       FractionBox["P8", "Kmp8"]}], ")"}]}], ")"}]}]}]], "Input",
 CellChangeTimes->{{3.49034994896875*^9, 3.490349951140625*^9}, 
   3.494302106984375*^9, {3.49481839628125*^9, 3.4948184140625*^9}}],

Cell[BoxData[
 RowBox[{
  RowBox[{"MCKATB", "[", 
   RowBox[{
   "sf_", ",", "V_", ",", "Kms1_", ",", "Kms2_", ",", "Kms3_", ",", "Kms4_", 
    ",", "Kms5_", ",", "Kms6_", ",", "Kms7_", ",", "Kms8_", ",", "Kmp1_", ",",
     "Kmp2_", ",", "Kmp3_", ",", "Kmp4_", ",", "Kmp5_", ",", "Kmp6_", ",", 
    "Kmp7_", ",", "Kmp8_", ",", "Keq_", ",", "S1_", ",", "S2_", ",", "S3_", 
    ",", "S4_", ",", "S5_", ",", "S6_", ",", "S7_", ",", "S8_", ",", "P1_", 
    ",", "P2_", ",", "P3_", ",", "P4_", ",", "P5_", ",", "P6_", ",", "P7_", 
    ",", "P8_"}], "]"}], ":=", 
  RowBox[{
   RowBox[{"(", 
    RowBox[{"sf", "*", "V", "*", 
     RowBox[{"(", 
      RowBox[{
       FractionBox[
        RowBox[{"S1", "*", "S8"}], 
        RowBox[{"Kms1", "*", "Kms8"}]], "-", 
       FractionBox[
        RowBox[{"P8", "*", "P8"}], 
        RowBox[{"Kms1", "*", "Kms8", "*", "Keq"}]]}], ")"}]}], ")"}], "/", 
   RowBox[{"(", 
    RowBox[{
     RowBox[{"(", 
      RowBox[{"1", "+", 
       FractionBox["S1", "Kms1"], "+", 
       FractionBox["P1", "Kmp1"], "+", 
       FractionBox["S2", "Kms2"], "+", 
       FractionBox["P2", "Kmp2"], "+", 
       FractionBox["S3", "Kms3"], "+", 
       FractionBox["P3", "Kmp3"], "+", 
       FractionBox["S4", "Kms4"], "+", 
       FractionBox["P4", "Kmp4"], "+", 
       FractionBox["S5", "Kms5"], "+", 
       FractionBox["P5", "Kmp5"], "+", 
       FractionBox["S6", "Kms6"], "+", 
       FractionBox["P6", "Kmp6"], "+", 
       FractionBox["S7", "Kms7"], "+", 
       FractionBox["P7", "Kmp7"], "+", 
       FractionBox["P8", "Kmp8"]}], ")"}], "*", 
     RowBox[{"(", 
      RowBox[{"1", "+", 
       FractionBox["S8", "Kms8"], "+", 
       FractionBox["P8", "Kmp8"]}], ")"}]}], ")"}]}]}]], "Input",
 CellChangeTimes->{{3.494818427515625*^9, 3.49481844140625*^9}}],

Cell[BoxData[
 RowBox[{
  RowBox[{"MTP", "[", 
   RowBox[{
   "sf_", ",", "V_", ",", "Kms1_", ",", "Kms2_", ",", "Kms3_", ",", "Kms4_", 
    ",", "Kms5_", ",", "Kms7_", ",", "Kms8_", ",", "Kmp1_", ",", "Kmp2_", ",",
     "Kmp3_", ",", "Kmp4_", ",", "Kmp5_", ",", "Kmp6_", ",", "Kmp7_", ",", 
    "Kmp8_", ",", "Ki1_", ",", "Keq_", ",", "S1_", ",", "S2_", ",", "S3_", 
    ",", "S4_", ",", "S5_", ",", "S7_", ",", "S8_", ",", "P1_", ",", "P2_", 
    ",", "P3_", ",", "P4_", ",", "P5_", ",", "P6_", ",", "P7_", ",", "P8_", 
    ",", "I1_"}], "]"}], ":=", 
  RowBox[{
   RowBox[{"(", 
    RowBox[{"sf", "*", "V", "*", 
     RowBox[{"(", 
      RowBox[{
       FractionBox[
        RowBox[{"S1", "*", 
         RowBox[{"(", 
          RowBox[{"S7", "-", "P7"}], ")"}], "*", "S8"}], 
        RowBox[{"Kms1", "*", "Kms7", "*", "Kms8"}]], "-", 
       FractionBox[
        RowBox[{"P1", "*", "P7", "*", "P8"}], 
        RowBox[{"Kms1", "*", "Kms7", "*", "Kms8", "*", "Keq"}]]}], ")"}]}], 
    ")"}], "/", 
   RowBox[{"(", 
    RowBox[{
     RowBox[{"(", 
      RowBox[{"1", "+", 
       FractionBox["S1", "Kms1"], "+", 
       FractionBox["P1", "Kmp1"], "+", 
       FractionBox["S2", "Kms2"], "+", 
       FractionBox["P2", "Kmp2"], "+", 
       FractionBox["S3", "Kms3"], "+", 
       FractionBox["P3", "Kmp3"], "+", 
       FractionBox["S4", "Kms4"], "+", 
       FractionBox["P4", "Kmp4"], "+", 
       FractionBox["S5", "Kms5"], "+", 
       FractionBox["P5", "Kmp5"], "+", 
       FractionBox["P6", "Kmp6"], "+", 
       FractionBox["I1", "Ki1"]}], ")"}], "*", 
     RowBox[{"(", 
      RowBox[{"1", "+", 
       FractionBox[
        RowBox[{"(", 
         RowBox[{"S7", "-", "P7"}], ")"}], "Kms7"], "+", 
       FractionBox["P7", "Kmp7"]}], ")"}], "*", 
     RowBox[{"(", 
      RowBox[{"1", "+", 
       FractionBox["S8", "Kms8"], "+", 
       FractionBox["P8", "Kmp8"]}], ")"}]}], ")"}]}]}]], "Input",
 CellChangeTimes->{{3.49189457996875*^9, 3.49189458140625*^9}, 
   3.494821359078125*^9, {3.4948214065*^9, 3.4948217809375*^9}, {
   3.49482194884375*^9, 3.494821980515625*^9}, {3.494822668890625*^9, 
   3.49482267875*^9}, {3.494828226671875*^9, 3.494828382671875*^9}, {
   3.49768104928125*^9, 3.4976810615625*^9}, {3.521171849335596*^9, 
   3.521171870032557*^9}}],

Cell[BoxData[
 RowBox[{
  RowBox[{"RES", "[", 
   RowBox[{"Ks_", ",", "S_", ",", "K1_"}], "]"}], ":=", 
  RowBox[{"Ks", "*", 
   RowBox[{"(", 
    RowBox[{"S", "-", "K1"}], ")"}]}]}]], "Input",
 CellChangeTimes->{{3.490349959703125*^9, 3.490349960125*^9}, 
   3.490352018328125*^9}],

Cell[TextData[StyleBox["Define the differential equations",
 FontSize->24,
 FontWeight->"Bold"]], "Text",
 CellChangeTimes->{{3.480327618984375*^9, 3.48032763234375*^9}, {
  3.4803298023125*^9, 3.48032980303125*^9}},
 FontSize->16],

Cell[BoxData[{
 RowBox[{
  RowBox[{
   RowBox[{"Odes", "=", 
    RowBox[{"{", "\[IndentingNewLine]", 
     RowBox[{
      RowBox[{
       RowBox[{
        RowBox[{"C16AcylCarCYT", "'"}], "[", "t", "]"}], "\[Equal]", 
       FractionBox[
        RowBox[{"vcpt1C16", "-", "vcactC16"}], "VCYT"]}], ",", 
      "\[IndentingNewLine]", 
      RowBox[{
       RowBox[{
        RowBox[{"C16AcylCarMAT", "'"}], "[", "t", "]"}], "\[Equal]", 
       FractionBox[
        RowBox[{"vcactC16", "-", "vcpt2C16"}], "VMAT"]}], ",", 
      "\[IndentingNewLine]", 
      RowBox[{
       RowBox[{
        RowBox[{"C16AcylCoAMAT", "'"}], "[", "t", "]"}], "\[Equal]", 
       FractionBox[
        RowBox[{"vcpt2C16", "-", "vvlcadC16", "-", "vlcadC16"}], "VMAT"]}], 
      ",", "\[IndentingNewLine]", 
      RowBox[{
       RowBox[{
        RowBox[{"C16EnoylCoAMAT", "'"}], "[", "t", "]"}], "\[Equal]", 
       FractionBox[
        RowBox[{
        "vvlcadC16", "+", "vlcadC16", "-", "vcrotC16", "-", "vmtpC16"}], 
        "VMAT"]}], ",", "\[IndentingNewLine]", 
      RowBox[{
       RowBox[{
        RowBox[{"C16HydroxyacylCoAMAT", "'"}], "[", "t", "]"}], "\[Equal]", 
       FractionBox[
        RowBox[{"vcrotC16", "-", "vmschadC16"}], "VMAT"]}], ",", 
      "\[IndentingNewLine]", 
      RowBox[{
       RowBox[{
        RowBox[{"C16KetoacylCoAMAT", "'"}], "[", "t", "]"}], "\[Equal]", 
       FractionBox[
        RowBox[{"vmschadC16", "-", "vmckatC16"}], "VMAT"]}], ",", 
      "\[IndentingNewLine]", 
      RowBox[{
       RowBox[{
        RowBox[{"C14AcylCarCYT", "'"}], "[", "t", "]"}], "\[Equal]", 
       FractionBox[
        RowBox[{"-", "vcactC14"}], "VCYT"]}], ",", "\[IndentingNewLine]", 
      RowBox[{
       RowBox[{
        RowBox[{"C14AcylCarMAT", "'"}], "[", "t", "]"}], "\[Equal]", 
       FractionBox[
        RowBox[{"vcactC14", "-", "vcpt2C14"}], "VMAT"]}], ",", 
      "\[IndentingNewLine]", 
      RowBox[{
       RowBox[{
        RowBox[{"C14AcylCoAMAT", "'"}], "[", "t", "]"}], "\[Equal]", 
       FractionBox[
        RowBox[{
        "vcpt2C14", "+", "vmtpC16", "+", "vmckatC16", "-", "vvlcadC14", "-", 
         "vlcadC14"}], "VMAT"]}], ",", "\[IndentingNewLine]", 
      RowBox[{
       RowBox[{
        RowBox[{"C14EnoylCoAMAT", "'"}], "[", "t", "]"}], "\[Equal]", 
       FractionBox[
        RowBox[{
        "vvlcadC14", "+", "vlcadC14", "-", "vcrotC14", "-", "vmtpC14"}], 
        "VMAT"]}], ",", "\[IndentingNewLine]", 
      RowBox[{
       RowBox[{
        RowBox[{"C14HydroxyacylCoAMAT", "'"}], "[", "t", "]"}], "\[Equal]", 
       FractionBox[
        RowBox[{"vcrotC14", "-", "vmschadC14"}], "VMAT"]}], ",", 
      "\[IndentingNewLine]", 
      RowBox[{
       RowBox[{
        RowBox[{"C14KetoacylCoAMAT", "'"}], "[", "t", "]"}], "\[Equal]", 
       FractionBox[
        RowBox[{"vmschadC14", "-", "vmckatC14"}], "VMAT"]}], ",", 
      "\[IndentingNewLine]", 
      RowBox[{
       RowBox[{
        RowBox[{"C12AcylCarCYT", "'"}], "[", "t", "]"}], "\[Equal]", 
       FractionBox[
        RowBox[{"-", "vcactC12"}], "VCYT"]}], ",", "\[IndentingNewLine]", 
      RowBox[{
       RowBox[{
        RowBox[{"C12AcylCarMAT", "'"}], "[", "t", "]"}], "\[Equal]", 
       FractionBox[
        RowBox[{"vcactC12", "-", "vcpt2C12"}], "VMAT"]}], ",", 
      "\[IndentingNewLine]", 
      RowBox[{
       RowBox[{
        RowBox[{"C12AcylCoAMAT", "'"}], "[", "t", "]"}], "\[Equal]", 
       RowBox[{
        FractionBox["1", "VMAT"], 
        RowBox[{"(", 
         RowBox[{
         "vcpt2C12", "+", "vmtpC14", "+", "vmckatC14", "-", "vvlcadC12", "-", 
          "vlcadC12", "-", "vmcadC12"}], ")"}]}]}], ",", 
      "\[IndentingNewLine]", 
      RowBox[{
       RowBox[{
        RowBox[{"C12EnoylCoAMAT", "'"}], "[", "t", "]"}], "\[Equal]", 
       FractionBox[
        RowBox[{
        "vvlcadC12", "+", "vlcadC12", "+", "vmcadC12", "-", "vcrotC12", "-", 
         "vmtpC12"}], "VMAT"]}], ",", "\[IndentingNewLine]", 
      RowBox[{
       RowBox[{
        RowBox[{"C12HydroxyacylCoAMAT", "'"}], "[", "t", "]"}], "\[Equal]", 
       FractionBox[
        RowBox[{"vcrotC12", "-", "vmschadC12"}], "VMAT"]}], ",", 
      "\[IndentingNewLine]", 
      RowBox[{
       RowBox[{
        RowBox[{"C12KetoacylCoAMAT", "'"}], "[", "t", "]"}], "\[Equal]", 
       FractionBox[
        RowBox[{"vmschadC12", "-", "vmckatC12"}], "VMAT"]}], ",", 
      "\[IndentingNewLine]", 
      RowBox[{
       RowBox[{
        RowBox[{"C10AcylCarCYT", "'"}], "[", "t", "]"}], "\[Equal]", 
       FractionBox[
        RowBox[{"-", "vcactC10"}], "VCYT"]}], ",", "\[IndentingNewLine]", 
      RowBox[{
       RowBox[{
        RowBox[{"C10AcylCarMAT", "'"}], "[", "t", "]"}], "\[Equal]", 
       FractionBox[
        RowBox[{"vcactC10", "-", "vcpt2C10"}], "VMAT"]}], ",", 
      "\[IndentingNewLine]", 
      RowBox[{
       RowBox[{
        RowBox[{"C10AcylCoAMAT", "'"}], "[", "t", "]"}], "\[Equal]", 
       FractionBox[
        RowBox[{
        "vcpt2C10", "+", "vmtpC12", "+", "vmckatC12", "-", "vlcadC10", "-", 
         "vmcadC10"}], "VMAT"]}], ",", "\[IndentingNewLine]", 
      RowBox[{
       RowBox[{
        RowBox[{"C10EnoylCoAMAT", "'"}], "[", "t", "]"}], "\[Equal]", 
       FractionBox[
        RowBox[{
        "vlcadC10", "+", "vmcadC10", "-", "vcrotC10", "-", "vmtpC10"}], 
        "VMAT"]}], ",", "\[IndentingNewLine]", 
      RowBox[{
       RowBox[{
        RowBox[{"C10HydroxyacylCoAMAT", "'"}], "[", "t", "]"}], "\[Equal]", 
       FractionBox[
        RowBox[{"vcrotC10", "-", "vmschadC10"}], "VMAT"]}], ",", 
      "\[IndentingNewLine]", 
      RowBox[{
       RowBox[{
        RowBox[{"C10KetoacylCoAMAT", "'"}], "[", "t", "]"}], "\[Equal]", 
       FractionBox[
        RowBox[{"vmschadC10", "-", "vmckatC10"}], "VMAT"]}], ",", 
      "\[IndentingNewLine]", 
      RowBox[{
       RowBox[{
        RowBox[{"C8AcylCarCYT", "'"}], "[", "t", "]"}], "\[Equal]", 
       FractionBox[
        RowBox[{"-", "vcactC8"}], "VCYT"]}], ",", "\[IndentingNewLine]", 
      RowBox[{
       RowBox[{
        RowBox[{"C8AcylCarMAT", "'"}], "[", "t", "]"}], "\[Equal]", 
       FractionBox[
        RowBox[{"vcactC8", "-", "vcpt2C8"}], "VMAT"]}], ",", 
      "\[IndentingNewLine]", 
      RowBox[{
       RowBox[{
        RowBox[{"C8AcylCoAMAT", "'"}], "[", "t", "]"}], "\[Equal]", 
       FractionBox[
        RowBox[{
        "vcpt2C8", "+", "vmtpC10", "+", "vmckatC10", "-", "vlcadC8", "-", 
         "vmcadC8"}], "VMAT"]}], ",", "\[IndentingNewLine]", 
      RowBox[{
       RowBox[{
        RowBox[{"C8EnoylCoAMAT", "'"}], "[", "t", "]"}], "\[Equal]", 
       FractionBox[
        RowBox[{"vlcadC8", "+", "vmcadC8", "-", "vcrotC8", "-", "vmtpC8"}], 
        "VMAT"]}], ",", "\[IndentingNewLine]", 
      RowBox[{
       RowBox[{
        RowBox[{"C8HydroxyacylCoAMAT", "'"}], "[", "t", "]"}], "\[Equal]", 
       FractionBox[
        RowBox[{"vcrotC8", "-", "vmschadC8"}], "VMAT"]}], ",", 
      "\[IndentingNewLine]", 
      RowBox[{
       RowBox[{
        RowBox[{"C8KetoacylCoAMAT", "'"}], "[", "t", "]"}], "\[Equal]", 
       FractionBox[
        RowBox[{"vmschadC8", "-", "vmckatC8"}], "VMAT"]}], ",", 
      "\[IndentingNewLine]", 
      RowBox[{
       RowBox[{
        RowBox[{"C6AcylCarCYT", "'"}], "[", "t", "]"}], "\[Equal]", 
       FractionBox[
        RowBox[{"-", "vcactC6"}], "VCYT"]}], ",", "\[IndentingNewLine]", 
      RowBox[{
       RowBox[{
        RowBox[{"C6AcylCarMAT", "'"}], "[", "t", "]"}], "\[Equal]", 
       FractionBox[
        RowBox[{"vcactC6", "-", "vcpt2C6"}], "VMAT"]}], ",", 
      "\[IndentingNewLine]", 
      RowBox[{
       RowBox[{
        RowBox[{"C6AcylCoAMAT", "'"}], "[", "t", "]"}], "\[Equal]", 
       FractionBox[
        RowBox[{
        "vcpt2C6", "+", "vmtpC8", "+", "vmckatC8", "-", "vmcadC6", "-", 
         "vscadC6"}], "VMAT"]}], ",", "\[IndentingNewLine]", 
      RowBox[{
       RowBox[{
        RowBox[{"C6EnoylCoAMAT", "'"}], "[", "t", "]"}], "\[Equal]", 
       FractionBox[
        RowBox[{"vmcadC6", "+", "vscadC6", "-", "vcrotC6"}], "VMAT"]}], ",", 
      "\[IndentingNewLine]", 
      RowBox[{
       RowBox[{
        RowBox[{"C6HydroxyacylCoAMAT", "'"}], "[", "t", "]"}], "\[Equal]", 
       FractionBox[
        RowBox[{"vcrotC6", "-", "vmschadC6"}], "VMAT"]}], ",", 
      "\[IndentingNewLine]", 
      RowBox[{
       RowBox[{
        RowBox[{"C6KetoacylCoAMAT", "'"}], "[", "t", "]"}], "\[Equal]", 
       FractionBox[
        RowBox[{"vmschadC6", "-", "vmckatC6"}], "VMAT"]}], ",", 
      "\[IndentingNewLine]", 
      RowBox[{
       RowBox[{
        RowBox[{"C4AcylCarCYT", "'"}], "[", "t", "]"}], "\[Equal]", 
       FractionBox[
        RowBox[{"-", "vcactC4"}], "VCYT"]}], ",", "\[IndentingNewLine]", 
      RowBox[{
       RowBox[{
        RowBox[{"C4AcylCarMAT", "'"}], "[", "t", "]"}], "\[Equal]", 
       FractionBox[
        RowBox[{"vcactC4", "-", "vcpt2C4"}], "VMAT"]}], ",", 
      "\[IndentingNewLine]", 
      RowBox[{
       RowBox[{
        RowBox[{"C4AcylCoAMAT", "'"}], "[", "t", "]"}], "\[Equal]", 
       FractionBox[
        RowBox[{"vcpt2C4", "+", "vmckatC6", "-", "vmcadC4", "-", "vscadC4"}], 
        "VMAT"]}], ",", "\[IndentingNewLine]", 
      RowBox[{
       RowBox[{
        RowBox[{"C4EnoylCoAMAT", "'"}], "[", "t", "]"}], "\[Equal]", 
       FractionBox[
        RowBox[{"vmcadC4", "+", "vscadC4", "-", "vcrotC4"}], "VMAT"]}], ",", 
      "\[IndentingNewLine]", 
      RowBox[{
       RowBox[{
        RowBox[{"C4HydroxyacylCoAMAT", "'"}], "[", "t", "]"}], "\[Equal]", 
       FractionBox[
        RowBox[{"vcrotC4", "-", "vmschadC4"}], "VMAT"]}], ",", 
      "\[IndentingNewLine]", 
      RowBox[{
       RowBox[{
        RowBox[{"C4AcetoacylCoAMAT", "'"}], "[", "t", "]"}], "\[Equal]", 
       FractionBox[
        RowBox[{"vmschadC4", "-", "vmckatC4"}], "VMAT"]}], ",", 
      "\[IndentingNewLine]", 
      RowBox[{
       RowBox[{
        RowBox[{"AcetylCoAMAT", "'"}], "[", "t", "]"}], "\[Equal]", 
       RowBox[{
        FractionBox["1", "VMAT"], 
        RowBox[{"(", 
         RowBox[{
         "vmtpC16", "+", "vmckatC16", "+", "vmtpC14", "+", "vmckatC14", "+", 
          "vmtpC12", "+", "vmckatC12", "+", "vmtpC10", "+", "vmckatC10", "+", 
          "vmtpC8", "+", "vmckatC8", "+", "vmckatC6", "+", 
          RowBox[{"2", "*", "vmckatC4"}], "-", "vacesink"}], ")"}]}]}], ",", 
      "\[IndentingNewLine]", 
      RowBox[{
       RowBox[{
        RowBox[{"FADHMAT", "'"}], "[", "t", "]"}], "\[Equal]", 
       RowBox[{
        FractionBox["1", "VMAT"], 
        RowBox[{"(", 
         RowBox[{
         "vvlcadC16", "+", "vvlcadC14", "+", "vvlcadC12", "+", "vlcadC16", 
          "+", "vlcadC14", "+", "vlcadC12", "+", "vlcadC10", "+", "vlcadC8", 
          "+", "vmcadC12", "+", "vmcadC10", "+", "vmcadC8", "+", "vmcadC6", 
          "+", "vmcadC4", "+", "vscadC6", "+", "vscadC4", "-", "vfadhsink"}], 
         ")"}]}]}], ",", "\[IndentingNewLine]", 
      RowBox[{
       RowBox[{
        RowBox[{"NADHMAT", "'"}], "[", "t", "]"}], "\[Equal]", 
       RowBox[{
        FractionBox["1", "VMAT"], 
        RowBox[{"(", 
         RowBox[{
         "vmtpC16", "+", "vmtpC14", "+", "vmtpC12", "+", "vmtpC10", "+", 
          "vmtpC8", "+", "vmschadC16", "+", "vmschadC14", "+", "vmschadC12", 
          "+", "vmschadC10", "+", "vmschadC8", "+", "vmschadC6", "+", 
          "vmschadC4", "-", "vnadhsink"}], ")"}]}]}]}], "}"}]}], ";"}], 
  "\[IndentingNewLine]"}], "\[IndentingNewLine]", 
 RowBox[{
  RowBox[{
   RowBox[{"RateEqs", "=", 
    RowBox[{"{", 
     RowBox[{
      RowBox[{"vcpt1C16", "\[Rule]", 
       RowBox[{"CPT1", "[", 
        RowBox[{
        "sfcpt1C16", ",", "Vcpt1", ",", "Kmcpt1C16AcylCoACYT", ",", 
         "Kmcpt1CarCYT", ",", "Kmcpt1C16AcylCarCYT", ",", "Kmcpt1CoACYT", ",",
          "Kicpt1MalCoACYT", ",", "Keqcpt1", ",", "C16AcylCoACYT", ",", 
         "CarCYT", ",", 
         RowBox[{"C16AcylCarCYT", "[", "t", "]"}], ",", "CoACYT", ",", 
         "MalCoACYT", ",", "ncpt1"}], "]"}]}], ",", 
      RowBox[{"vcactC16", "\[Rule]", 
       RowBox[{"CACT", "[", 
        RowBox[{
        "sfcactC16", ",", "Vfcact", ",", "fVcact", ",", "KmcactC16AcylCarCYT",
          ",", "KmcactCarMAT", ",", "KmcactC16AcylCarMAT", ",", 
         "KmcactCarCYT", ",", "KicactC16AcylCarCYT", ",", "KicactCarCYT", ",",
          "Keqcact", ",", 
         RowBox[{"C16AcylCarCYT", "[", "t", "]"}], ",", "CarMAT", ",", 
         RowBox[{"C16AcylCarMAT", "[", "t", "]"}], ",", "CarCYT"}], "]"}]}], 
      ",", "\[IndentingNewLine]", 
      RowBox[{"vcactC14", "\[Rule]", 
       RowBox[{"CACT", "[", 
        RowBox[{
        "sfcactC14", ",", "Vfcact", ",", "fVcact", ",", "KmcactC14AcylCarCYT",
          ",", "KmcactCarMAT", ",", "KmcactC14AcylCarMAT", ",", 
         "KmcactCarCYT", ",", "KicactC14AcylCarCYT", ",", "KicactCarCYT", ",",
          "Keqcact", ",", 
         RowBox[{"C14AcylCarCYT", "[", "t", "]"}], ",", "CarMAT", ",", 
         RowBox[{"C14AcylCarMAT", "[", "t", "]"}], ",", "CarCYT"}], "]"}]}], 
      ",", 
      RowBox[{"vcactC12", "\[Rule]", 
       RowBox[{"CACT", "[", 
        RowBox[{
        "sfcactC12", ",", "Vfcact", ",", "fVcact", ",", "KmcactC12AcylCarCYT",
          ",", "KmcactCarMAT", ",", "KmcactC12AcylCarMAT", ",", 
         "KmcactCarCYT", ",", "KicactC12AcylCarCYT", ",", "KicactCarCYT", ",",
          "Keqcact", ",", 
         RowBox[{"C12AcylCarCYT", "[", "t", "]"}], ",", "CarMAT", ",", 
         RowBox[{"C12AcylCarMAT", "[", "t", "]"}], ",", "CarCYT"}], "]"}]}], 
      ",", 
      RowBox[{"vcactC10", "\[Rule]", 
       RowBox[{"CACT", "[", 
        RowBox[{
        "sfcactC10", ",", "Vfcact", ",", "fVcact", ",", "KmcactC10AcylCarCYT",
          ",", "KmcactCarMAT", ",", "KmcactC10AcylCarMAT", ",", 
         "KmcactCarCYT", ",", "KicactC10AcylCarCYT", ",", "KicactCarCYT", ",",
          "Keqcact", ",", 
         RowBox[{"C10AcylCarCYT", "[", "t", "]"}], ",", "CarMAT", ",", 
         RowBox[{"C10AcylCarMAT", "[", "t", "]"}], ",", "CarCYT"}], "]"}]}], 
      ",", 
      RowBox[{"vcactC8", "\[Rule]", 
       RowBox[{"CACT", "[", 
        RowBox[{
        "sfcactC8", ",", "Vfcact", ",", "fVcact", ",", "KmcactC8AcylCarCYT", 
         ",", "KmcactCarMAT", ",", "KmcactC8AcylCarMAT", ",", "KmcactCarCYT", 
         ",", "KicactC8AcylCarCYT", ",", "KicactCarCYT", ",", "Keqcact", ",", 
         RowBox[{"C8AcylCarCYT", "[", "t", "]"}], ",", "CarMAT", ",", 
         RowBox[{"C8AcylCarMAT", "[", "t", "]"}], ",", "CarCYT"}], "]"}]}], 
      ",", 
      RowBox[{"vcactC6", "\[Rule]", 
       RowBox[{"CACT", "[", 
        RowBox[{
        "sfcactC6", ",", "Vfcact", ",", "fVcact", ",", "KmcactC6AcylCarCYT", 
         ",", "KmcactCarMAT", ",", "KmcactC6AcylCarMAT", ",", "KmcactCarCYT", 
         ",", "KicactC6AcylCarCYT", ",", "KicactCarCYT", ",", "Keqcact", ",", 
         RowBox[{"C6AcylCarCYT", "[", "t", "]"}], ",", "CarMAT", ",", 
         RowBox[{"C6AcylCarMAT", "[", "t", "]"}], ",", "CarCYT"}], "]"}]}], 
      ",", 
      RowBox[{"vcactC4", "\[Rule]", 
       RowBox[{"CACT", "[", 
        RowBox[{
        "sfcactC4", ",", "Vfcact", ",", "fVcact", ",", "KmcactC4AcylCarCYT", 
         ",", "KmcactCarMAT", ",", "KmcactC4AcylCarMAT", ",", "KmcactCarCYT", 
         ",", "KicactC4AcylCarCYT", ",", "KicactCarCYT", ",", "Keqcact", ",", 
         RowBox[{"C4AcylCarCYT", "[", "t", "]"}], ",", "CarMAT", ",", 
         RowBox[{"C4AcylCarMAT", "[", "t", "]"}], ",", "CarCYT"}], "]"}]}], 
      ",", 
      RowBox[{"vcpt2C16", "\[Rule]", 
       RowBox[{"CPT2", "[", 
        RowBox[{
        "sfcpt2C16", ",", "Vcpt2", ",", "Kmcpt2C16AcylCarMAT", ",", 
         "Kmcpt2C14AcylCarMAT", ",", "Kmcpt2C12AcylCarMAT", ",", 
         "Kmcpt2C10AcylCarMAT", ",", "Kmcpt2C8AcylCarMAT", ",", 
         "Kmcpt2C6AcylCarMAT", ",", "Kmcpt2C4AcylCarMAT", ",", "Kmcpt2CoAMAT",
          ",", "Kmcpt2C16AcylCoAMAT", ",", "Kmcpt2C14AcylCoAMAT", ",", 
         "Kmcpt2C12AcylCoAMAT", ",", "Kmcpt2C10AcylCoAMAT", ",", 
         "Kmcpt2C8AcylCoAMAT", ",", "Kmcpt2C6AcylCoAMAT", ",", 
         "Kmcpt2C4AcylCoAMAT", ",", "Kmcpt2CarMAT", ",", "Keqcpt2", ",", 
         RowBox[{"C16AcylCarMAT", "[", "t", "]"}], ",", 
         RowBox[{"C14AcylCarMAT", "[", "t", "]"}], ",", 
         RowBox[{"C12AcylCarMAT", "[", "t", "]"}], ",", 
         RowBox[{"C10AcylCarMAT", "[", "t", "]"}], ",", 
         RowBox[{"C8AcylCarMAT", "[", "t", "]"}], ",", 
         RowBox[{"C6AcylCarMAT", "[", "t", "]"}], ",", 
         RowBox[{"C4AcylCarMAT", "[", "t", "]"}], ",", "CoAMAT", ",", 
         RowBox[{"C16AcylCoAMAT", "[", "t", "]"}], ",", 
         RowBox[{"C14AcylCoAMAT", "[", "t", "]"}], ",", 
         RowBox[{"C12AcylCoAMAT", "[", "t", "]"}], ",", 
         RowBox[{"C10AcylCoAMAT", "[", "t", "]"}], ",", 
         RowBox[{"C8AcylCoAMAT", "[", "t", "]"}], ",", 
         RowBox[{"C6AcylCoAMAT", "[", "t", "]"}], ",", 
         RowBox[{"C4AcylCoAMAT", "[", "t", "]"}], ",", "CarMAT"}], "]"}]}], 
      ",", "\[IndentingNewLine]", 
      RowBox[{"vcpt2C14", "\[Rule]", 
       RowBox[{"CPT2", "[", 
        RowBox[{
        "sfcpt2C14", ",", "Vcpt2", ",", "Kmcpt2C14AcylCarMAT", ",", 
         "Kmcpt2C16AcylCarMAT", ",", "Kmcpt2C12AcylCarMAT", ",", 
         "Kmcpt2C10AcylCarMAT", ",", "Kmcpt2C8AcylCarMAT", ",", 
         "Kmcpt2C6AcylCarMAT", ",", "Kmcpt2C4AcylCoAMAT", ",", "Kmcpt2CoAMAT",
          ",", "Kmcpt2C14AcylCoAMAT", ",", "Kmcpt2C16AcylCoAMAT", ",", 
         "Kmcpt2C12AcylCoAMAT", ",", "Kmcpt2C10AcylCoAMAT", ",", 
         "Kmcpt2C8AcylCoAMAT", ",", "Kmcpt2C6AcylCoAMAT", ",", 
         "Kmcpt2C4AcylCoAMAT", ",", "Kmcpt2CarMAT", ",", "Keqcpt2", ",", 
         RowBox[{"C14AcylCarMAT", "[", "t", "]"}], ",", 
         RowBox[{"C16AcylCarMAT", "[", "t", "]"}], ",", 
         RowBox[{"C12AcylCarMAT", "[", "t", "]"}], ",", 
         RowBox[{"C10AcylCarMAT", "[", "t", "]"}], ",", 
         RowBox[{"C8AcylCarMAT", "[", "t", "]"}], ",", 
         RowBox[{"C6AcylCarMAT", "[", "t", "]"}], ",", 
         RowBox[{"C4AcylCarMAT", "[", "t", "]"}], ",", "CoAMAT", ",", 
         RowBox[{"C14AcylCoAMAT", "[", "t", "]"}], ",", 
         RowBox[{"C16AcylCoAMAT", "[", "t", "]"}], ",", 
         RowBox[{"C12AcylCoAMAT", "[", "t", "]"}], ",", 
         RowBox[{"C10AcylCoAMAT", "[", "t", "]"}], ",", 
         RowBox[{"C8AcylCoAMAT", "[", "t", "]"}], ",", 
         RowBox[{"C6AcylCoAMAT", "[", "t", "]"}], ",", 
         RowBox[{"C4AcylCoAMAT", "[", "t", "]"}], ",", "CarMAT"}], "]"}]}], 
      ",", 
      RowBox[{"vcpt2C12", "\[Rule]", 
       RowBox[{"CPT2", "[", 
        RowBox[{
        "sfcpt2C12", ",", "Vcpt2", ",", "Kmcpt2C12AcylCarMAT", ",", 
         "Kmcpt2C16AcylCarMAT", ",", "Kmcpt2C14AcylCarMAT", ",", 
         "Kmcpt2C10AcylCarMAT", ",", "Kmcpt2C8AcylCarMAT", ",", 
         "Kmcpt2C6AcylCarMAT", ",", "Kmcpt2C4AcylCarMAT", ",", "Kmcpt2CoAMAT",
          ",", "Kmcpt2C12AcylCoAMAT", ",", "Kmcpt2C16AcylCoAMAT", ",", 
         "Kmcpt2C14AcylCoAMAT", ",", "Kmcpt2C10AcylCoAMAT", ",", 
         "Kmcpt2C8AcylCoAMAT", ",", "Kmcpt2C6AcylCoAMAT", ",", 
         "Kmcpt2C4AcylCoAMAT", ",", "Kmcpt2CarMAT", ",", "Keqcpt2", ",", 
         RowBox[{"C12AcylCarMAT", "[", "t", "]"}], ",", 
         RowBox[{"C16AcylCarMAT", "[", "t", "]"}], ",", 
         RowBox[{"C14AcylCarMAT", "[", "t", "]"}], ",", 
         RowBox[{"C10AcylCarMAT", "[", "t", "]"}], ",", 
         RowBox[{"C8AcylCarMAT", "[", "t", "]"}], ",", 
         RowBox[{"C6AcylCarMAT", "[", "t", "]"}], ",", 
         RowBox[{"C4AcylCarMAT", "[", "t", "]"}], ",", "CoAMAT", ",", 
         RowBox[{"C12AcylCoAMAT", "[", "t", "]"}], ",", 
         RowBox[{"C16AcylCoAMAT", "[", "t", "]"}], ",", 
         RowBox[{"C14AcylCoAMAT", "[", "t", "]"}], ",", 
         RowBox[{"C10AcylCoAMAT", "[", "t", "]"}], ",", 
         RowBox[{"C8AcylCoAMAT", "[", "t", "]"}], ",", 
         RowBox[{"C6AcylCoAMAT", "[", "t", "]"}], ",", 
         RowBox[{"C4AcylCoAMAT", "[", "t", "]"}], ",", "CarMAT"}], "]"}]}], 
      ",", 
      RowBox[{"vcpt2C10", "\[Rule]", 
       RowBox[{"CPT2", "[", 
        RowBox[{
        "sfcpt2C10", ",", "Vcpt2", ",", "Kmcpt2C10AcylCarMAT", ",", 
         "Kmcpt2C16AcylCarMAT", ",", "Kmcpt2C14AcylCarMAT", ",", 
         "Kmcpt2C12AcylCarMAT", ",", "Kmcpt2C8AcylCarMAT", ",", 
         "Kmcpt2C6AcylCarMAT", ",", "Kmcpt2C4AcylCarMAT", ",", "Kmcpt2CoAMAT",
          ",", "Kmcpt2C10AcylCoAMAT", ",", "Kmcpt2C16AcylCoAMAT", ",", 
         "Kmcpt2C14AcylCoAMAT", ",", "Kmcpt2C12AcylCoAMAT", ",", 
         "Kmcpt2C8AcylCoAMAT", ",", "Kmcpt2C6AcylCoAMAT", ",", 
         "Kmcpt2C4AcylCoAMAT", ",", "Kmcpt2CarMAT", ",", "Keqcpt2", ",", 
         RowBox[{"C10AcylCarMAT", "[", "t", "]"}], ",", 
         RowBox[{"C16AcylCarMAT", "[", "t", "]"}], ",", 
         RowBox[{"C14AcylCarMAT", "[", "t", "]"}], ",", 
         RowBox[{"C12AcylCarMAT", "[", "t", "]"}], ",", 
         RowBox[{"C8AcylCarMAT", "[", "t", "]"}], ",", 
         RowBox[{"C6AcylCarMAT", "[", "t", "]"}], ",", 
         RowBox[{"C4AcylCarMAT", "[", "t", "]"}], ",", "CoAMAT", ",", 
         RowBox[{"C10AcylCoAMAT", "[", "t", "]"}], ",", 
         RowBox[{"C16AcylCoAMAT", "[", "t", "]"}], ",", 
         RowBox[{"C14AcylCoAMAT", "[", "t", "]"}], ",", 
         RowBox[{"C12AcylCoAMAT", "[", "t", "]"}], ",", 
         RowBox[{"C8AcylCoAMAT", "[", "t", "]"}], ",", 
         RowBox[{"C6AcylCoAMAT", "[", "t", "]"}], ",", 
         RowBox[{"C4AcylCoAMAT", "[", "t", "]"}], ",", "CarMAT"}], "]"}]}], 
      ",", "\[IndentingNewLine]", 
      RowBox[{"vcpt2C8", "\[Rule]", 
       RowBox[{"CPT2", "[", 
        RowBox[{
        "sfcpt2C8", ",", "Vcpt2", ",", "Kmcpt2C8AcylCarMAT", ",", 
         "Kmcpt2C16AcylCarMAT", ",", "Kmcpt2C14AcylCarMAT", ",", 
         "Kmcpt2C12AcylCarMAT", ",", "Kmcpt2C10AcylCarMAT", ",", 
         "Kmcpt2C6AcylCarMAT", ",", "Kmcpt2C4AcylCarMAT", ",", "Kmcpt2CoAMAT",
          ",", "Kmcpt2C8AcylCoAMAT", ",", "Kmcpt2C16AcylCoAMAT", ",", 
         "Kmcpt2C14AcylCoAMAT", ",", "Kmcpt2C12AcylCoAMAT", ",", 
         "Kmcpt2C10AcylCoAMAT", ",", "Kmcpt2C6AcylCoAMAT", ",", 
         "Kmcpt2C4AcylCoAMAT", ",", "Kmcpt2CarMAT", ",", "Keqcpt2", ",", 
         RowBox[{"C8AcylCarMAT", "[", "t", "]"}], ",", 
         RowBox[{"C16AcylCarMAT", "[", "t", "]"}], ",", 
         RowBox[{"C14AcylCarMAT", "[", "t", "]"}], ",", 
         RowBox[{"C12AcylCarMAT", "[", "t", "]"}], ",", 
         RowBox[{"C10AcylCarMAT", "[", "t", "]"}], ",", 
         RowBox[{"C6AcylCarMAT", "[", "t", "]"}], ",", 
         RowBox[{"C4AcylCarMAT", "[", "t", "]"}], ",", "CoAMAT", ",", 
         RowBox[{"C8AcylCoAMAT", "[", "t", "]"}], ",", 
         RowBox[{"C16AcylCoAMAT", "[", "t", "]"}], ",", 
         RowBox[{"C14AcylCoAMAT", "[", "t", "]"}], ",", 
         RowBox[{"C12AcylCoAMAT", "[", "t", "]"}], ",", 
         RowBox[{"C10AcylCoAMAT", "[", "t", "]"}], ",", 
         RowBox[{"C6AcylCoAMAT", "[", "t", "]"}], ",", 
         RowBox[{"C4AcylCoAMAT", "[", "t", "]"}], ",", "CarMAT"}], "]"}]}], 
      ",", "\[IndentingNewLine]", 
      RowBox[{"vcpt2C6", "\[Rule]", 
       RowBox[{"CPT2", "[", 
        RowBox[{
        "sfcpt2C6", ",", "Vcpt2", ",", "Kmcpt2C6AcylCarMAT", ",", 
         "Kmcpt2C16AcylCarMAT", ",", "Kmcpt2C14AcylCarMAT", ",", 
         "Kmcpt2C12AcylCarMAT", ",", "Kmcpt2C10AcylCarMAT", ",", 
         "Kmcpt2C8AcylCarMAT", ",", "Kmcpt2C4AcylCarMAT", ",", "Kmcpt2CoAMAT",
          ",", "Kmcpt2C6AcylCoAMAT", ",", "Kmcpt2C16AcylCoAMAT", ",", 
         "Kmcpt2C14AcylCoAMAT", ",", "Kmcpt2C12AcylCoAMAT", ",", 
         "Kmcpt2C10AcylCoAMAT", ",", "Kmcpt2C8AcylCoAMAT", ",", 
         "Kmcpt2C4AcylCoAMAT", ",", "Kmcpt2CarMAT", ",", "Keqcpt2", ",", 
         RowBox[{"C6AcylCarMAT", "[", "t", "]"}], ",", 
         RowBox[{"C16AcylCarMAT", "[", "t", "]"}], ",", 
         RowBox[{"C14AcylCarMAT", "[", "t", "]"}], ",", 
         RowBox[{"C12AcylCarMAT", "[", "t", "]"}], ",", 
         RowBox[{"C10AcylCarMAT", "[", "t", "]"}], ",", 
         RowBox[{"C8AcylCarMAT", "[", "t", "]"}], ",", 
         RowBox[{"C4AcylCarMAT", "[", "t", "]"}], ",", "CoAMAT", ",", 
         RowBox[{"C6AcylCoAMAT", "[", "t", "]"}], ",", 
         RowBox[{"C16AcylCoAMAT", "[", "t", "]"}], ",", 
         RowBox[{"C14AcylCoAMAT", "[", "t", "]"}], ",", 
         RowBox[{"C12AcylCoAMAT", "[", "t", "]"}], ",", 
         RowBox[{"C10AcylCoAMAT", "[", "t", "]"}], ",", 
         RowBox[{"C8AcylCoAMAT", "[", "t", "]"}], ",", 
         RowBox[{"C4AcylCoAMAT", "[", "t", "]"}], ",", "CarMAT"}], "]"}]}], 
      ",", "\[IndentingNewLine]", 
      RowBox[{"vcpt2C4", "\[Rule]", 
       RowBox[{"CPT2", "[", 
        RowBox[{
        "sfcpt2C4", ",", "Vcpt2", ",", "Kmcpt2C4AcylCarMAT", ",", 
         "Kmcpt2C16AcylCarMAT", ",", "Kmcpt2C14AcylCarMAT", ",", 
         "Kmcpt2C12AcylCarMAT", ",", "Kmcpt2C10AcylCarMAT", ",", 
         "Kmcpt2C8AcylCarMAT", ",", "Kmcpt2C6AcylCarMAT", ",", "Kmcpt2CoAMAT",
          ",", "Kmcpt2C4AcylCoAMAT", ",", "Kmcpt2C16AcylCoAMAT", ",", 
         "Kmcpt2C14AcylCoAMAT", ",", "Kmcpt2C12AcylCoAMAT", ",", 
         "Kmcpt2C10AcylCoAMAT", ",", "Kmcpt2C8AcylCoAMAT", ",", 
         "Kmcpt2C6AcylCoAMAT", ",", "Kmcpt2CarMAT", ",", "Keqcpt2", ",", 
         RowBox[{"C4AcylCarMAT", "[", "t", "]"}], ",", 
         RowBox[{"C16AcylCarMAT", "[", "t", "]"}], ",", 
         RowBox[{"C14AcylCarMAT", "[", "t", "]"}], ",", 
         RowBox[{"C12AcylCarMAT", "[", "t", "]"}], ",", 
         RowBox[{"C10AcylCarMAT", "[", "t", "]"}], ",", 
         RowBox[{"C8AcylCarMAT", "[", "t", "]"}], ",", 
         RowBox[{"C6AcylCarMAT", "[", "t", "]"}], ",", "CoAMAT", ",", 
         RowBox[{"C4AcylCoAMAT", "[", "t", "]"}], ",", 
         RowBox[{"C16AcylCoAMAT", "[", "t", "]"}], ",", 
         RowBox[{"C14AcylCoAMAT", "[", "t", "]"}], ",", 
         RowBox[{"C12AcylCoAMAT", "[", "t", "]"}], ",", 
         RowBox[{"C10AcylCoAMAT", "[", "t", "]"}], ",", 
         RowBox[{"C8AcylCoAMAT", "[", "t", "]"}], ",", 
         RowBox[{"C6AcylCoAMAT", "[", "t", "]"}], ",", "CarMAT"}], "]"}]}], 
      ",", 
      RowBox[{"vvlcadC16", "\[Rule]", 
       RowBox[{"VLCAD", "[", 
        RowBox[{
        "sfvlcadC16", ",", "Vvlcad", ",", "KmvlcadC16AcylCoAMAT", ",", 
         "KmvlcadC14AcylCoAMAT", ",", "KmvlcadC12AcylCoAMAT", ",", 
         "KmvlcadFAD", ",", "KmvlcadC16EnoylCoAMAT", ",", 
         "KmvlcadC14EnoylCoAMAT", ",", "KmvlcadC12EnoylCoAMAT", ",", 
         "KmvlcadFADH", ",", "Keqvlcad", ",", 
         RowBox[{"C16AcylCoAMAT", "[", "t", "]"}], ",", 
         RowBox[{"C14AcylCoAMAT", "[", "t", "]"}], ",", 
         RowBox[{"C12AcylCoAMAT", "[", "t", "]"}], ",", "FADtMAT", ",", 
         RowBox[{"C16EnoylCoAMAT", "[", "t", "]"}], ",", 
         RowBox[{"C14EnoylCoAMAT", "[", "t", "]"}], ",", 
         RowBox[{"C12EnoylCoAMAT", "[", "t", "]"}], ",", 
         RowBox[{"FADHMAT", "[", "t", "]"}]}], "]"}]}], ",", 
      "\[IndentingNewLine]", 
      RowBox[{"vvlcadC14", "\[Rule]", 
       RowBox[{"VLCAD", "[", 
        RowBox[{
        "sfvlcadC14", ",", "Vvlcad", ",", "KmvlcadC14AcylCoAMAT", ",", 
         "KmvlcadC16AcylCoAMAT", ",", "KmvlcadC12AcylCoAMAT", ",", 
         "KmvlcadFAD", ",", "KmvlcadC14EnoylCoAMAT", ",", 
         "KmvlcadC16EnoylCoAMAT", ",", "KmvlcadC12EnoylCoAMAT", ",", 
         "KmvlcadFADH", ",", "Keqvlcad", ",", 
         RowBox[{"C14AcylCoAMAT", "[", "t", "]"}], ",", 
         RowBox[{"C16AcylCoAMAT", "[", "t", "]"}], ",", 
         RowBox[{"C12AcylCoAMAT", "[", "t", "]"}], ",", "FADtMAT", ",", 
         RowBox[{"C14EnoylCoAMAT", "[", "t", "]"}], ",", 
         RowBox[{"C16EnoylCoAMAT", "[", "t", "]"}], ",", 
         RowBox[{"C12EnoylCoAMAT", "[", "t", "]"}], ",", 
         RowBox[{"FADHMAT", "[", "t", "]"}]}], "]"}]}], ",", 
      "\[IndentingNewLine]", 
      RowBox[{"vvlcadC12", "\[Rule]", 
       RowBox[{"VLCAD", "[", 
        RowBox[{
        "sfvlcadC12", ",", "Vvlcad", ",", "KmvlcadC12AcylCoAMAT", ",", 
         "KmvlcadC16AcylCoAMAT", ",", "KmvlcadC14AcylCoAMAT", ",", 
         "KmvlcadFAD", ",", "KmvlcadC12EnoylCoAMAT", ",", 
         "KmvlcadC16EnoylCoAMAT", ",", "KmvlcadC14EnoylCoAMAT", ",", 
         "KmvlcadFADH", ",", "Keqvlcad", ",", 
         RowBox[{"C12AcylCoAMAT", "[", "t", "]"}], ",", 
         RowBox[{"C16AcylCoAMAT", "[", "t", "]"}], ",", 
         RowBox[{"C14AcylCoAMAT", "[", "t", "]"}], ",", "FADtMAT", ",", 
         RowBox[{"C12EnoylCoAMAT", "[", "t", "]"}], ",", 
         RowBox[{"C16EnoylCoAMAT", "[", "t", "]"}], ",", 
         RowBox[{"C14EnoylCoAMAT", "[", "t", "]"}], ",", 
         RowBox[{"FADHMAT", "[", "t", "]"}]}], "]"}]}], ",", 
      "\[IndentingNewLine]", 
      RowBox[{"vlcadC16", "\[Rule]", 
       RowBox[{"LCAD", "[", 
        RowBox[{
        "sflcadC16", ",", "Vlcad", ",", "KmlcadC16AcylCoAMAT", ",", 
         "KmlcadC14AcylCoAMAT", ",", "KmlcadC12AcylCoAMAT", ",", 
         "KmlcadC10AcylCoAMAT", ",", "KmlcadC8AcylCoAMAT", ",", "KmlcadFAD", 
         ",", "KmlcadC16EnoylCoAMAT", ",", "KmlcadC14EnoylCoAMAT", ",", 
         "KmlcadC12EnoylCoAMAT", ",", "KmlcadC10EnoylCoAMAT", ",", 
         "KmlcadC8EnoylCoAMAT", ",", "KmlcadFADH", ",", "Keqlcad", ",", 
         RowBox[{"C16AcylCoAMAT", "[", "t", "]"}], ",", 
         RowBox[{"C14AcylCoAMAT", "[", "t", "]"}], ",", 
         RowBox[{"C12AcylCoAMAT", "[", "t", "]"}], ",", 
         RowBox[{"C10AcylCoAMAT", "[", "t", "]"}], ",", 
         RowBox[{"C8AcylCoAMAT", "[", "t", "]"}], ",", "FADtMAT", ",", 
         RowBox[{"C16EnoylCoAMAT", "[", "t", "]"}], ",", 
         RowBox[{"C14EnoylCoAMAT", "[", "t", "]"}], ",", 
         RowBox[{"C12EnoylCoAMAT", "[", "t", "]"}], ",", 
         RowBox[{"C10EnoylCoAMAT", "[", "t", "]"}], ",", 
         RowBox[{"C8EnoylCoAMAT", "[", "t", "]"}], ",", 
         RowBox[{"FADHMAT", "[", "t", "]"}]}], "]"}]}], ",", 
      "\[IndentingNewLine]", 
      RowBox[{"vlcadC14", "\[Rule]", 
       RowBox[{"LCAD", "[", 
        RowBox[{
        "sflcadC14", ",", "Vlcad", ",", "KmlcadC14AcylCoAMAT", ",", 
         "KmlcadC16AcylCoAMAT", ",", "KmlcadC12AcylCoAMAT", ",", 
         "KmlcadC10AcylCoAMAT", ",", "KmlcadC8AcylCoAMAT", ",", "KmlcadFAD", 
         ",", "KmlcadC14EnoylCoAMAT", ",", "KmlcadC16EnoylCoAMAT", ",", 
         "KmlcadC12EnoylCoAMAT", ",", "KmlcadC10EnoylCoAMAT", ",", 
         "KmlcadC8EnoylCoAMAT", ",", "KmlcadFADH", ",", "Keqlcad", ",", 
         RowBox[{"C14AcylCoAMAT", "[", "t", "]"}], ",", 
         RowBox[{"C16AcylCoAMAT", "[", "t", "]"}], ",", 
         RowBox[{"C12AcylCoAMAT", "[", "t", "]"}], ",", 
         RowBox[{"C10AcylCoAMAT", "[", "t", "]"}], ",", 
         RowBox[{"C8AcylCoAMAT", "[", "t", "]"}], ",", "FADtMAT", ",", 
         RowBox[{"C14EnoylCoAMAT", "[", "t", "]"}], ",", 
         RowBox[{"C16EnoylCoAMAT", "[", "t", "]"}], ",", 
         RowBox[{"C12EnoylCoAMAT", "[", "t", "]"}], ",", 
         RowBox[{"C10EnoylCoAMAT", "[", "t", "]"}], ",", 
         RowBox[{"C8EnoylCoAMAT", "[", "t", "]"}], ",", 
         RowBox[{"FADHMAT", "[", "t", "]"}]}], "]"}]}], ",", 
      "\[IndentingNewLine]", 
      RowBox[{"vlcadC12", "\[Rule]", 
       RowBox[{"LCAD", "[", 
        RowBox[{
        "sflcadC12", ",", "Vlcad", ",", "KmlcadC12AcylCoAMAT", ",", 
         "KmlcadC16AcylCoAMAT", ",", "KmlcadC14AcylCoAMAT", ",", 
         "KmlcadC10AcylCoAMAT", ",", "KmlcadC8AcylCoAMAT", ",", "KmlcadFAD", 
         ",", "KmlcadC12EnoylCoAMAT", ",", "KmlcadC16EnoylCoAMAT", ",", 
         "KmlcadC14EnoylCoAMAT", ",", "KmlcadC10EnoylCoAMAT", ",", 
         "KmlcadC8EnoylCoAMAT", ",", "KmlcadFADH", ",", "Keqlcad", ",", 
         RowBox[{"C12AcylCoAMAT", "[", "t", "]"}], ",", 
         RowBox[{"C16AcylCoAMAT", "[", "t", "]"}], ",", 
         RowBox[{"C14AcylCoAMAT", "[", "t", "]"}], ",", 
         RowBox[{"C10AcylCoAMAT", "[", "t", "]"}], ",", 
         RowBox[{"C8AcylCoAMAT", "[", "t", "]"}], ",", "FADtMAT", ",", 
         RowBox[{"C14EnoylCoAMAT", "[", "t", "]"}], ",", 
         RowBox[{"C16EnoylCoAMAT", "[", "t", "]"}], ",", 
         RowBox[{"C14EnoylCoAMAT", "[", "t", "]"}], ",", 
         RowBox[{"C10EnoylCoAMAT", "[", "t", "]"}], ",", 
         RowBox[{"C8EnoylCoAMAT", "[", "t", "]"}], ",", 
         RowBox[{"FADHMAT", "[", "t", "]"}]}], "]"}]}], ",", 
      "\[IndentingNewLine]", 
      RowBox[{"vlcadC10", "\[Rule]", 
       RowBox[{"LCAD", "[", 
        RowBox[{
        "sflcadC10", ",", "Vlcad", ",", "KmlcadC10AcylCoAMAT", ",", 
         "KmlcadC16AcylCoAMAT", ",", "KmlcadC14AcylCoAMAT", ",", 
         "KmlcadC12AcylCoAMAT", ",", "KmlcadC8AcylCoAMAT", ",", "KmlcadFAD", 
         ",", "KmlcadC10EnoylCoAMAT", ",", "KmlcadC16EnoylCoAMAT", ",", 
         "KmlcadC14EnoylCoAMAT", ",", "KmlcadC12EnoylCoAMAT", ",", 
         "KmlcadC8EnoylCoAMAT", ",", "KmlcadFADH", ",", "Keqlcad", ",", 
         RowBox[{"C10AcylCoAMAT", "[", "t", "]"}], ",", 
         RowBox[{"C16AcylCoAMAT", "[", "t", "]"}], ",", 
         RowBox[{"C14AcylCoAMAT", "[", "t", "]"}], ",", 
         RowBox[{"C12AcylCoAMAT", "[", "t", "]"}], ",", 
         RowBox[{"C8AcylCoAMAT", "[", "t", "]"}], ",", "FADtMAT", ",", 
         RowBox[{"C10EnoylCoAMAT", "[", "t", "]"}], ",", 
         RowBox[{"C16EnoylCoAMAT", "[", "t", "]"}], ",", 
         RowBox[{"C14EnoylCoAMAT", "[", "t", "]"}], ",", 
         RowBox[{"C12EnoylCoAMAT", "[", "t", "]"}], ",", 
         RowBox[{"C8EnoylCoAMAT", "[", "t", "]"}], ",", 
         RowBox[{"FADHMAT", "[", "t", "]"}]}], "]"}]}], ",", 
      "\[IndentingNewLine]", 
      RowBox[{"vlcadC8", "\[Rule]", 
       RowBox[{"LCAD", "[", 
        RowBox[{
        "sflcadC8", ",", "Vlcad", ",", "KmlcadC8AcylCoAMAT", ",", 
         "KmlcadC16AcylCoAMAT", ",", "KmlcadC14AcylCoAMAT", ",", 
         "KmlcadC12AcylCoAMAT", ",", "KmlcadC10AcylCoAMAT", ",", "KmlcadFAD", 
         ",", "KmlcadC8EnoylCoAMAT", ",", "KmlcadC16EnoylCoAMAT", ",", 
         "KmlcadC14EnoylCoAMAT", ",", "KmlcadC12EnoylCoAMAT", ",", 
         "KmlcadC10EnoylCoAMAT", ",", "KmlcadFADH", ",", "Keqlcad", ",", 
         RowBox[{"C8AcylCoAMAT", "[", "t", "]"}], ",", 
         RowBox[{"C16AcylCoAMAT", "[", "t", "]"}], ",", 
         RowBox[{"C14AcylCoAMAT", "[", "t", "]"}], ",", 
         RowBox[{"C12AcylCoAMAT", "[", "t", "]"}], ",", 
         RowBox[{"C10AcylCoAMAT", "[", "t", "]"}], ",", "FADtMAT", ",", 
         RowBox[{"C8EnoylCoAMAT", "[", "t", "]"}], ",", 
         RowBox[{"C16EnoylCoAMAT", "[", "t", "]"}], ",", 
         RowBox[{"C14EnoylCoAMAT", "[", "t", "]"}], ",", 
         RowBox[{"C12EnoylCoAMAT", "[", "t", "]"}], ",", 
         RowBox[{"C10EnoylCoAMAT", "[", "t", "]"}], ",", 
         RowBox[{"FADHMAT", "[", "t", "]"}]}], "]"}]}], ",", 
      "\[IndentingNewLine]", 
      RowBox[{"vmcadC12", "\[Rule]", 
       RowBox[{"MCAD", "[", 
        RowBox[{
        "sfmcadC12", ",", "Vmcad", ",", "KmmcadC12AcylCoAMAT", ",", 
         "KmmcadC10AcylCoAMAT", ",", "KmmcadC8AcylCoAMAT", ",", 
         "KmmcadC6AcylCoAMAT", ",", "KmmcadC4AcylCoAMAT", ",", "KmmcadFAD", 
         ",", "KmmcadC12EnoylCoAMAT", ",", "KmmcadC10EnoylCoAMAT", ",", 
         "KmmcadC8EnoylCoAMAT", ",", "KmmcadC6EnoylCoAMAT", ",", 
         "KmmcadC4EnoylCoAMAT", ",", "KmmcadFADH", ",", "Keqmcad", ",", 
         RowBox[{"C12AcylCoAMAT", "[", "t", "]"}], ",", 
         RowBox[{"C10AcylCoAMAT", "[", "t", "]"}], ",", 
         RowBox[{"C8AcylCoAMAT", "[", "t", "]"}], ",", 
         RowBox[{"C6AcylCoAMAT", "[", "t", "]"}], ",", 
         RowBox[{"C4AcylCoAMAT", "[", "t", "]"}], ",", "FADtMAT", ",", 
         RowBox[{"C12EnoylCoAMAT", "[", "t", "]"}], ",", 
         RowBox[{"C10EnoylCoAMAT", "[", "t", "]"}], ",", 
         RowBox[{"C8EnoylCoAMAT", "[", "t", "]"}], ",", 
         RowBox[{"C6EnoylCoAMAT", "[", "t", "]"}], ",", 
         RowBox[{"C4EnoylCoAMAT", "[", "t", "]"}], ",", 
         RowBox[{"FADHMAT", "[", "t", "]"}]}], "]"}]}], ",", 
      "\[IndentingNewLine]", 
      RowBox[{"vmcadC10", "\[Rule]", 
       RowBox[{"MCAD", "[", 
        RowBox[{
        "sfmcadC10", ",", "Vmcad", ",", "KmmcadC10AcylCoAMAT", ",", 
         "KmmcadC12AcylCoAMAT", ",", "KmmcadC8AcylCoAMAT", ",", 
         "KmmcadC6AcylCoAMAT", ",", "KmmcadC4AcylCoAMAT", ",", "KmmcadFAD", 
         ",", "KmmcadC10EnoylCoAMAT", ",", "KmmcadC12EnoylCoAMAT", ",", 
         "KmmcadC8EnoylCoAMAT", ",", "KmmcadC6EnoylCoAMAT", ",", 
         "KmmcadC4EnoylCoAMAT", ",", "KmmcadFADH", ",", "Keqmcad", ",", 
         RowBox[{"C10AcylCoAMAT", "[", "t", "]"}], ",", 
         RowBox[{"C12AcylCoAMAT", "[", "t", "]"}], ",", 
         RowBox[{"C8AcylCoAMAT", "[", "t", "]"}], ",", 
         RowBox[{"C6AcylCoAMAT", "[", "t", "]"}], ",", 
         RowBox[{"C4AcylCoAMAT", "[", "t", "]"}], ",", "FADtMAT", ",", 
         RowBox[{"C10EnoylCoAMAT", "[", "t", "]"}], ",", 
         RowBox[{"C12EnoylCoAMAT", "[", "t", "]"}], ",", 
         RowBox[{"C8EnoylCoAMAT", "[", "t", "]"}], ",", 
         RowBox[{"C6EnoylCoAMAT", "[", "t", "]"}], ",", 
         RowBox[{"C4EnoylCoAMAT", "[", "t", "]"}], ",", 
         RowBox[{"FADHMAT", "[", "t", "]"}]}], "]"}]}], ",", 
      "\[IndentingNewLine]", 
      RowBox[{"vmcadC8", "\[Rule]", 
       RowBox[{"MCAD", "[", 
        RowBox[{
        "sfmcadC8", ",", "Vmcad", ",", "KmmcadC8AcylCoAMAT", ",", 
         "KmmcadC12AcylCoAMAT", ",", "KmmcadC10AcylCoAMAT", ",", 
         "KmmcadC6AcylCoAMAT", ",", "KmmcadC4AcylCoAMAT", ",", "KmmcadFAD", 
         ",", "KmmcadC8EnoylCoAMAT", ",", "KmmcadC12EnoylCoAMAT", ",", 
         "KmmcadC10EnoylCoAMAT", ",", "KmmcadC6EnoylCoAMAT", ",", 
         "KmmcadC4EnoylCoAMAT", ",", "KmmcadFADH", ",", "Keqmcad", ",", 
         RowBox[{"C8AcylCoAMAT", "[", "t", "]"}], ",", 
         RowBox[{"C12AcylCoAMAT", "[", "t", "]"}], ",", 
         RowBox[{"C10AcylCoAMAT", "[", "t", "]"}], ",", 
         RowBox[{"C6AcylCoAMAT", "[", "t", "]"}], ",", 
         RowBox[{"C4AcylCoAMAT", "[", "t", "]"}], ",", "FADtMAT", ",", 
         RowBox[{"C8EnoylCoAMAT", "[", "t", "]"}], ",", 
         RowBox[{"C12EnoylCoAMAT", "[", "t", "]"}], ",", 
         RowBox[{"C10EnoylCoAMAT", "[", "t", "]"}], ",", 
         RowBox[{"C6EnoylCoAMAT", "[", "t", "]"}], ",", 
         RowBox[{"C4EnoylCoAMAT", "[", "t", "]"}], ",", 
         RowBox[{"FADHMAT", "[", "t", "]"}]}], "]"}]}], ",", 
      "\[IndentingNewLine]", 
      RowBox[{"vmcadC6", "\[Rule]", 
       RowBox[{"MCAD", "[", 
        RowBox[{
        "sfmcadC6", ",", "Vmcad", ",", "KmmcadC6AcylCoAMAT", ",", 
         "KmmcadC12AcylCoAMAT", ",", "KmmcadC10AcylCoAMAT", ",", 
         "KmmcadC8AcylCoAMAT", ",", "KmmcadC4AcylCoAMAT", ",", "KmmcadFAD", 
         ",", "KmmcadC6EnoylCoAMAT", ",", "KmmcadC12EnoylCoAMAT", ",", 
         "KmmcadC10EnoylCoAMAT", ",", "KmmcadC8EnoylCoAMAT", ",", 
         "KmmcadC4EnoylCoAMAT", ",", "KmmcadFADH", ",", "Keqmcad", ",", 
         RowBox[{"C6AcylCoAMAT", "[", "t", "]"}], ",", 
         RowBox[{"C12AcylCoAMAT", "[", "t", "]"}], ",", 
         RowBox[{"C10AcylCoAMAT", "[", "t", "]"}], ",", 
         RowBox[{"C8AcylCoAMAT", "[", "t", "]"}], ",", 
         RowBox[{"C4AcylCoAMAT", "[", "t", "]"}], ",", "FADtMAT", ",", 
         RowBox[{"C6EnoylCoAMAT", "[", "t", "]"}], ",", 
         RowBox[{"C12EnoylCoAMAT", "[", "t", "]"}], ",", 
         RowBox[{"C10EnoylCoAMAT", "[", "t", "]"}], ",", 
         RowBox[{"C8EnoylCoAMAT", "[", "t", "]"}], ",", 
         RowBox[{"C4EnoylCoAMAT", "[", "t", "]"}], ",", 
         RowBox[{"FADHMAT", "[", "t", "]"}]}], "]"}]}], ",", 
      "\[IndentingNewLine]", 
      RowBox[{"vmcadC4", "\[Rule]", 
       RowBox[{"MCAD", "[", 
        RowBox[{
        "sfmcadC4", ",", "Vmcad", ",", "KmmcadC4AcylCoAMAT", ",", 
         "KmmcadC12AcylCoAMAT", ",", "KmmcadC10AcylCoAMAT", ",", 
         "KmmcadC8AcylCoAMAT", ",", "KmmcadC6AcylCoAMAT", ",", "KmmcadFAD", 
         ",", "KmmcadC4EnoylCoAMAT", ",", "KmmcadC12EnoylCoAMAT", ",", 
         "KmmcadC10EnoylCoAMAT", ",", "KmmcadC8EnoylCoAMAT", ",", 
         "KmmcadC6EnoylCoAMAT", ",", "KmmcadFADH", ",", "Keqmcad", ",", 
         RowBox[{"C4AcylCoAMAT", "[", "t", "]"}], ",", 
         RowBox[{"C12AcylCoAMAT", "[", "t", "]"}], ",", 
         RowBox[{"C10AcylCoAMAT", "[", "t", "]"}], ",", 
         RowBox[{"C8AcylCoAMAT", "[", "t", "]"}], ",", 
         RowBox[{"C6AcylCoAMAT", "[", "t", "]"}], ",", "FADtMAT", ",", 
         RowBox[{"C4EnoylCoAMAT", "[", "t", "]"}], ",", 
         RowBox[{"C12EnoylCoAMAT", "[", "t", "]"}], ",", 
         RowBox[{"C10EnoylCoAMAT", "[", "t", "]"}], ",", 
         RowBox[{"C8EnoylCoAMAT", "[", "t", "]"}], ",", 
         RowBox[{"C6EnoylCoAMAT", "[", "t", "]"}], ",", 
         RowBox[{"FADHMAT", "[", "t", "]"}]}], "]"}]}], ",", 
      "\[IndentingNewLine]", 
      RowBox[{"vscadC6", "\[Rule]", 
       RowBox[{"SCAD", "[", 
        RowBox[{
        "sfscadC6", ",", "Vscad", ",", "KmscadC6AcylCoAMAT", ",", 
         "KmscadC4AcylCoAMAT", ",", "KmscadFAD", ",", "KmscadC6EnoylCoAMAT", 
         ",", "KmscadC4EnoylCoAMAT", ",", "KmscadFADH", ",", "Keqscad", ",", 
         RowBox[{"C6AcylCoAMAT", "[", "t", "]"}], ",", 
         RowBox[{"C4AcylCoAMAT", "[", "t", "]"}], ",", "FADtMAT", ",", 
         RowBox[{"C6EnoylCoAMAT", "[", "t", "]"}], ",", 
         RowBox[{"C4EnoylCoAMAT", "[", "t", "]"}], ",", 
         RowBox[{"FADHMAT", "[", "t", "]"}]}], "]"}]}], ",", 
      "\[IndentingNewLine]", 
      RowBox[{"vscadC4", "\[Rule]", 
       RowBox[{"SCAD", "[", 
        RowBox[{
        "sfscadC4", ",", "Vscad", ",", "KmscadC4AcylCoAMAT", ",", 
         "KmscadC6AcylCoAMAT", ",", "KmscadFAD", ",", "KmscadC4EnoylCoAMAT", 
         ",", "KmscadC6EnoylCoAMAT", ",", "KmscadFADH", ",", "Keqscad", ",", 
         RowBox[{"C4AcylCoAMAT", "[", "t", "]"}], ",", 
         RowBox[{"C6AcylCoAMAT", "[", "t", "]"}], ",", "FADtMAT", ",", 
         RowBox[{"C4EnoylCoAMAT", "[", "t", "]"}], ",", 
         RowBox[{"C6EnoylCoAMAT", "[", "t", "]"}], ",", 
         RowBox[{"FADHMAT", "[", "t", "]"}]}], "]"}]}], ",", 
      "\[IndentingNewLine]", 
      RowBox[{"vcrotC16", "\[Rule]", 
       RowBox[{"CROT", "[", 
        RowBox[{
        "sfcrotC16", ",", "Vcrot", ",", "KmcrotC16EnoylCoAMAT", ",", 
         "KmcrotC14EnoylCoAMAT", ",", "KmcrotC12EnoylCoAMAT", ",", 
         "KmcrotC10EnoylCoAMAT", ",", "KmcrotC8EnoylCoAMAT", ",", 
         "KmcrotC6EnoylCoAMAT", ",", "KmcrotC4EnoylCoAMAT", ",", 
         "KmcrotC16HydroxyacylCoAMAT", ",", "KmcrotC14HydroxyacylCoAMAT", ",",
          "KmcrotC12HydroxyacylCoAMAT", ",", "KmcrotC10HydroxyacylCoAMAT", 
         ",", "KmcrotC8HydroxyacylCoAMAT", ",", "KmcrotC6HydroxyacylCoAMAT", 
         ",", "KmcrotC4HydroxyacylCoAMAT", ",", "KicrotC4AcetoacylCoA", ",", 
         "Keqcrot", ",", 
         RowBox[{"C16EnoylCoAMAT", "[", "t", "]"}], ",", 
         RowBox[{"C14EnoylCoAMAT", "[", "t", "]"}], ",", 
         RowBox[{"C12EnoylCoAMAT", "[", "t", "]"}], ",", 
         RowBox[{"C10EnoylCoAMAT", "[", "t", "]"}], ",", 
         RowBox[{"C8EnoylCoAMAT", "[", "t", "]"}], ",", 
         RowBox[{"C6EnoylCoAMAT", "[", "t", "]"}], ",", 
         RowBox[{"C4EnoylCoAMAT", "[", "t", "]"}], ",", 
         RowBox[{"C16HydroxyacylCoAMAT", "[", "t", "]"}], ",", 
         RowBox[{"C14HydroxyacylCoAMAT", "[", "t", "]"}], ",", 
         RowBox[{"C12HydroxyacylCoAMAT", "[", "t", "]"}], ",", 
         RowBox[{"C10HydroxyacylCoAMAT", "[", "t", "]"}], ",", 
         RowBox[{"C8HydroxyacylCoAMAT", "[", "t", "]"}], ",", 
         RowBox[{"C6HydroxyacylCoAMAT", "[", "t", "]"}], ",", 
         RowBox[{"C4HydroxyacylCoAMAT", "[", "t", "]"}], ",", 
         RowBox[{"C4AcetoacylCoAMAT", "[", "t", "]"}]}], "]"}]}], ",", 
      "\[IndentingNewLine]", 
      RowBox[{"vcrotC14", "\[Rule]", 
       RowBox[{"CROT", "[", 
        RowBox[{
        "sfcrotC14", ",", "Vcrot", ",", "KmcrotC14EnoylCoAMAT", ",", 
         "KmcrotC16EnoylCoAMAT", ",", "KmcrotC12EnoylCoAMAT", ",", 
         "KmcrotC10EnoylCoAMAT", ",", "KmcrotC8EnoylCoAMAT", ",", 
         "KmcrotC6EnoylCoAMAT", ",", "KmcrotC4EnoylCoAMAT", ",", 
         "KmcrotC14HydroxyacylCoAMAT", ",", "KmcrotC16HydroxyacylCoAMAT", ",",
          "KmcrotC12HydroxyacylCoAMAT", ",", "KmcrotC10HydroxyacylCoAMAT", 
         ",", "KmcrotC8HydroxyacylCoAMAT", ",", "KmcrotC6HydroxyacylCoAMAT", 
         ",", "KmcrotC4HydroxyacylCoAMAT", ",", "KicrotC4AcetoacylCoA", ",", 
         "Keqcrot", ",", 
         RowBox[{"C14EnoylCoAMAT", "[", "t", "]"}], ",", 
         RowBox[{"C16EnoylCoAMAT", "[", "t", "]"}], ",", 
         RowBox[{"C12EnoylCoAMAT", "[", "t", "]"}], ",", 
         RowBox[{"C10EnoylCoAMAT", "[", "t", "]"}], ",", 
         RowBox[{"C8EnoylCoAMAT", "[", "t", "]"}], ",", 
         RowBox[{"C6EnoylCoAMAT", "[", "t", "]"}], ",", 
         RowBox[{"C4EnoylCoAMAT", "[", "t", "]"}], ",", 
         RowBox[{"C14HydroxyacylCoAMAT", "[", "t", "]"}], ",", 
         RowBox[{"C16HydroxyacylCoAMAT", "[", "t", "]"}], ",", 
         RowBox[{"C12HydroxyacylCoAMAT", "[", "t", "]"}], ",", 
         RowBox[{"C10HydroxyacylCoAMAT", "[", "t", "]"}], ",", 
         RowBox[{"C8HydroxyacylCoAMAT", "[", "t", "]"}], ",", 
         RowBox[{"C6HydroxyacylCoAMAT", "[", "t", "]"}], ",", 
         RowBox[{"C4HydroxyacylCoAMAT", "[", "t", "]"}], ",", 
         RowBox[{"C4AcetoacylCoAMAT", "[", "t", "]"}]}], "]"}]}], ",", 
      "\[IndentingNewLine]", 
      RowBox[{"vcrotC12", "\[Rule]", 
       RowBox[{"CROT", "[", 
        RowBox[{
        "sfcrotC12", ",", "Vcrot", ",", "KmcrotC12EnoylCoAMAT", ",", 
         "KmcrotC16EnoylCoAMAT", ",", "KmcrotC14EnoylCoAMAT", ",", 
         "KmcrotC10EnoylCoAMAT", ",", "KmcrotC8EnoylCoAMAT", ",", 
         "KmcrotC6EnoylCoAMAT", ",", "KmcrotC4EnoylCoAMAT", ",", 
         "KmcrotC12HydroxyacylCoAMAT", ",", "KmcrotC16HydroxyacylCoAMAT", ",",
          "KmcrotC14HydroxyacylCoAMAT", ",", "KmcrotC10HydroxyacylCoAMAT", 
         ",", "KmcrotC8HydroxyacylCoAMAT", ",", "KmcrotC6HydroxyacylCoAMAT", 
         ",", "KmcrotC4HydroxyacylCoAMAT", ",", "KicrotC4AcetoacylCoA", ",", 
         "Keqcrot", ",", 
         RowBox[{"C12EnoylCoAMAT", "[", "t", "]"}], ",", 
         RowBox[{"C16EnoylCoAMAT", "[", "t", "]"}], ",", 
         RowBox[{"C14EnoylCoAMAT", "[", "t", "]"}], ",", 
         RowBox[{"C10EnoylCoAMAT", "[", "t", "]"}], ",", 
         RowBox[{"C8EnoylCoAMAT", "[", "t", "]"}], ",", 
         RowBox[{"C6EnoylCoAMAT", "[", "t", "]"}], ",", 
         RowBox[{"C4EnoylCoAMAT", "[", "t", "]"}], ",", 
         RowBox[{"C12HydroxyacylCoAMAT", "[", "t", "]"}], ",", 
         RowBox[{"C16HydroxyacylCoAMAT", "[", "t", "]"}], ",", 
         RowBox[{"C14HydroxyacylCoAMAT", "[", "t", "]"}], ",", 
         RowBox[{"C10HydroxyacylCoAMAT", "[", "t", "]"}], ",", 
         RowBox[{"C8HydroxyacylCoAMAT", "[", "t", "]"}], ",", 
         RowBox[{"C6HydroxyacylCoAMAT", "[", "t", "]"}], ",", 
         RowBox[{"C4HydroxyacylCoAMAT", "[", "t", "]"}], ",", 
         RowBox[{"C4AcetoacylCoAMAT", "[", "t", "]"}]}], "]"}]}], ",", 
      "\[IndentingNewLine]", 
      RowBox[{"vcrotC10", "\[Rule]", 
       RowBox[{"CROT", "[", 
        RowBox[{
        "sfcrotC10", ",", "Vcrot", ",", "KmcrotC10EnoylCoAMAT", ",", 
         "KmcrotC16EnoylCoAMAT", ",", "KmcrotC14EnoylCoAMAT", ",", 
         "KmcrotC12EnoylCoAMAT", ",", "KmcrotC8EnoylCoAMAT", ",", 
         "KmcrotC6EnoylCoAMAT", ",", "KmcrotC4EnoylCoAMAT", ",", 
         "KmcrotC10HydroxyacylCoAMAT", ",", "KmcrotC16HydroxyacylCoAMAT", ",",
          "KmcrotC14HydroxyacylCoAMAT", ",", "KmcrotC12HydroxyacylCoAMAT", 
         ",", "KmcrotC8HydroxyacylCoAMAT", ",", "KmcrotC6HydroxyacylCoAMAT", 
         ",", "KmcrotC4HydroxyacylCoAMAT", ",", "KicrotC4AcetoacylCoA", ",", 
         "Keqcrot", ",", 
         RowBox[{"C10EnoylCoAMAT", "[", "t", "]"}], ",", 
         RowBox[{"C16EnoylCoAMAT", "[", "t", "]"}], ",", 
         RowBox[{"C14EnoylCoAMAT", "[", "t", "]"}], ",", 
         RowBox[{"C12EnoylCoAMAT", "[", "t", "]"}], ",", 
         RowBox[{"C8EnoylCoAMAT", "[", "t", "]"}], ",", 
         RowBox[{"C6EnoylCoAMAT", "[", "t", "]"}], ",", 
         RowBox[{"C4EnoylCoAMAT", "[", "t", "]"}], ",", 
         RowBox[{"C10HydroxyacylCoAMAT", "[", "t", "]"}], ",", 
         RowBox[{"C16HydroxyacylCoAMAT", "[", "t", "]"}], ",", 
         RowBox[{"C14HydroxyacylCoAMAT", "[", "t", "]"}], ",", 
         RowBox[{"C12HydroxyacylCoAMAT", "[", "t", "]"}], ",", 
         RowBox[{"C8HydroxyacylCoAMAT", "[", "t", "]"}], ",", 
         RowBox[{"C6HydroxyacylCoAMAT", "[", "t", "]"}], ",", 
         RowBox[{"C4HydroxyacylCoAMAT", "[", "t", "]"}], ",", 
         RowBox[{"C4AcetoacylCoAMAT", "[", "t", "]"}]}], "]"}]}], ",", 
      "\[IndentingNewLine]", 
      RowBox[{"vcrotC8", "\[Rule]", 
       RowBox[{"CROT", "[", 
        RowBox[{
        "sfcrotC8", ",", "Vcrot", ",", "KmcrotC8EnoylCoAMAT", ",", 
         "KmcrotC16EnoylCoAMAT", ",", "KmcrotC14EnoylCoAMAT", ",", 
         "KmcrotC12EnoylCoAMAT", ",", "KmcrotC10EnoylCoAMAT", ",", 
         "KmcrotC6EnoylCoAMAT", ",", "KmcrotC4EnoylCoAMAT", ",", 
         "KmcrotC8HydroxyacylCoAMAT", ",", "KmcrotC16HydroxyacylCoAMAT", ",", 
         "KmcrotC14HydroxyacylCoAMAT", ",", "KmcrotC12HydroxyacylCoAMAT", ",",
          "KmcrotC10HydroxyacylCoAMAT", ",", "KmcrotC6HydroxyacylCoAMAT", ",",
          "KmcrotC4HydroxyacylCoAMAT", ",", "KicrotC4AcetoacylCoA", ",", 
         "Keqcrot", ",", 
         RowBox[{"C8EnoylCoAMAT", "[", "t", "]"}], ",", 
         RowBox[{"C16EnoylCoAMAT", "[", "t", "]"}], ",", 
         RowBox[{"C14EnoylCoAMAT", "[", "t", "]"}], ",", 
         RowBox[{"C12EnoylCoAMAT", "[", "t", "]"}], ",", 
         RowBox[{"C10EnoylCoAMAT", "[", "t", "]"}], ",", 
         RowBox[{"C6EnoylCoAMAT", "[", "t", "]"}], ",", 
         RowBox[{"C4EnoylCoAMAT", "[", "t", "]"}], ",", 
         RowBox[{"C8HydroxyacylCoAMAT", "[", "t", "]"}], ",", 
         RowBox[{"C16HydroxyacylCoAMAT", "[", "t", "]"}], ",", 
         RowBox[{"C14HydroxyacylCoAMAT", "[", "t", "]"}], ",", 
         RowBox[{"C12HydroxyacylCoAMAT", "[", "t", "]"}], ",", 
         RowBox[{"C10HydroxyacylCoAMAT", "[", "t", "]"}], ",", 
         RowBox[{"C6HydroxyacylCoAMAT", "[", "t", "]"}], ",", 
         RowBox[{"C4HydroxyacylCoAMAT", "[", "t", "]"}], ",", 
         RowBox[{"C4AcetoacylCoAMAT", "[", "t", "]"}]}], "]"}]}], ",", 
      "\[IndentingNewLine]", 
      RowBox[{"vcrotC6", "\[Rule]", 
       RowBox[{"CROT", "[", 
        RowBox[{
        "sfcrotC6", ",", "Vcrot", ",", "KmcrotC6EnoylCoAMAT", ",", 
         "KmcrotC16EnoylCoAMAT", ",", "KmcrotC14EnoylCoAMAT", ",", 
         "KmcrotC12EnoylCoAMAT", ",", "KmcrotC10EnoylCoAMAT", ",", 
         "KmcrotC8EnoylCoAMAT", ",", "KmcrotC4EnoylCoAMAT", ",", 
         "KmcrotC6HydroxyacylCoAMAT", ",", "KmcrotC16HydroxyacylCoAMAT", ",", 
         "KmcrotC14HydroxyacylCoAMAT", ",", "KmcrotC12HydroxyacylCoAMAT", ",",
          "KmcrotC10HydroxyacylCoAMAT", ",", "KmcrotC8HydroxyacylCoAMAT", ",",
          "KmcrotC4HydroxyacylCoAMAT", ",", "KicrotC4AcetoacylCoA", ",", 
         "Keqcrot", ",", 
         RowBox[{"C6EnoylCoAMAT", "[", "t", "]"}], ",", 
         RowBox[{"C16EnoylCoAMAT", "[", "t", "]"}], ",", 
         RowBox[{"C14EnoylCoAMAT", "[", "t", "]"}], ",", 
         RowBox[{"C12EnoylCoAMAT", "[", "t", "]"}], ",", 
         RowBox[{"C10EnoylCoAMAT", "[", "t", "]"}], ",", 
         RowBox[{"C8EnoylCoAMAT", "[", "t", "]"}], ",", 
         RowBox[{"C4EnoylCoAMAT", "[", "t", "]"}], ",", 
         RowBox[{"C6HydroxyacylCoAMAT", "[", "t", "]"}], ",", 
         RowBox[{"C16HydroxyacylCoAMAT", "[", "t", "]"}], ",", 
         RowBox[{"C14HydroxyacylCoAMAT", "[", "t", "]"}], ",", 
         RowBox[{"C12HydroxyacylCoAMAT", "[", "t", "]"}], ",", 
         RowBox[{"C10HydroxyacylCoAMAT", "[", "t", "]"}], ",", 
         RowBox[{"C8HydroxyacylCoAMAT", "[", "t", "]"}], ",", 
         RowBox[{"C4HydroxyacylCoAMAT", "[", "t", "]"}], ",", 
         RowBox[{"C4AcetoacylCoAMAT", "[", "t", "]"}]}], "]"}]}], ",", 
      "\[IndentingNewLine]", 
      RowBox[{"vcrotC4", "\[Rule]", 
       RowBox[{"CROT", "[", 
        RowBox[{
        "sfcrotC4", ",", "Vcrot", ",", "KmcrotC4EnoylCoAMAT", ",", 
         "KmcrotC16EnoylCoAMAT", ",", "KmcrotC14EnoylCoAMAT", ",", 
         "KmcrotC12EnoylCoAMAT", ",", "KmcrotC10EnoylCoAMAT", ",", 
         "KmcrotC8EnoylCoAMAT", ",", "KmcrotC6EnoylCoAMAT", ",", 
         "KmcrotC4HydroxyacylCoAMAT", ",", "KmcrotC16HydroxyacylCoAMAT", ",", 
         "KmcrotC14HydroxyacylCoAMAT", ",", "KmcrotC12HydroxyacylCoAMAT", ",",
          "KmcrotC10HydroxyacylCoAMAT", ",", "KmcrotC8HydroxyacylCoAMAT", ",",
          "KmcrotC6HydroxyacylCoAMAT", ",", "KicrotC4AcetoacylCoA", ",", 
         "Keqcrot", ",", 
         RowBox[{"C4EnoylCoAMAT", "[", "t", "]"}], ",", 
         RowBox[{"C16EnoylCoAMAT", "[", "t", "]"}], ",", 
         RowBox[{"C14EnoylCoAMAT", "[", "t", "]"}], ",", 
         RowBox[{"C12EnoylCoAMAT", "[", "t", "]"}], ",", 
         RowBox[{"C10EnoylCoAMAT", "[", "t", "]"}], ",", 
         RowBox[{"C8EnoylCoAMAT", "[", "t", "]"}], ",", 
         RowBox[{"C6EnoylCoAMAT", "[", "t", "]"}], ",", 
         RowBox[{"C4HydroxyacylCoAMAT", "[", "t", "]"}], ",", 
         RowBox[{"C16HydroxyacylCoAMAT", "[", "t", "]"}], ",", 
         RowBox[{"C14HydroxyacylCoAMAT", "[", "t", "]"}], ",", 
         RowBox[{"C12HydroxyacylCoAMAT", "[", "t", "]"}], ",", 
         RowBox[{"C10HydroxyacylCoAMAT", "[", "t", "]"}], ",", 
         RowBox[{"C8HydroxyacylCoAMAT", "[", "t", "]"}], ",", 
         RowBox[{"C6HydroxyacylCoAMAT", "[", "t", "]"}], ",", 
         RowBox[{"C4AcetoacylCoAMAT", "[", "t", "]"}]}], "]"}]}], ",", 
      "\[IndentingNewLine]", 
      RowBox[{"vmschadC16", "\[Rule]", 
       RowBox[{"MSCHAD", "[", 
        RowBox[{
        "sfmschadC16", ",", "Vmschad", ",", "KmmschadC16HydroxyacylCoAMAT", 
         ",", "KmmschadC14HydroxyacylCoAMAT", ",", 
         "KmmschadC12HydroxyacylCoAMAT", ",", "KmmschadC10HydroxyacylCoAMAT", 
         ",", "KmmschadC8HydroxyacylCoAMAT", ",", 
         "KmmschadC6HydroxyacylCoAMAT", ",", "KmmschadC4HydroxyacylCoAMAT", 
         ",", "KmmschadNADMAT", ",", "KmmschadC16KetoacylCoAMAT", ",", 
         "KmmschadC14KetoacylCoAMAT", ",", "KmmschadC12KetoacylCoAMAT", ",", 
         "KmmschadC10KetoacylCoAMAT", ",", "KmmschadC8KetoacylCoAMAT", ",", 
         "KmmschadC6KetoacylCoAMAT", ",", "KmmschadC4AcetoacylCoAMAT", ",", 
         "KmmschadNADHMAT", ",", "Keqmschad", ",", 
         RowBox[{"C16HydroxyacylCoAMAT", "[", "t", "]"}], ",", 
         RowBox[{"C14HydroxyacylCoAMAT", "[", "t", "]"}], ",", 
         RowBox[{"C12HydroxyacylCoAMAT", "[", "t", "]"}], ",", 
         RowBox[{"C10HydroxyacylCoAMAT", "[", "t", "]"}], ",", 
         RowBox[{"C8HydroxyacylCoAMAT", "[", "t", "]"}], ",", 
         RowBox[{"C6HydroxyacylCoAMAT", "[", "t", "]"}], ",", 
         RowBox[{"C4HydroxyacylCoAMAT", "[", "t", "]"}], ",", "NADtMAT", ",", 
         RowBox[{"C16KetoacylCoAMAT", "[", "t", "]"}], ",", 
         RowBox[{"C14KetoacylCoAMAT", "[", "t", "]"}], ",", 
         RowBox[{"C12KetoacylCoAMAT", "[", "t", "]"}], ",", 
         RowBox[{"C10KetoacylCoAMAT", "[", "t", "]"}], ",", 
         RowBox[{"C8KetoacylCoAMAT", "[", "t", "]"}], ",", 
         RowBox[{"C6KetoacylCoAMAT", "[", "t", "]"}], ",", 
         RowBox[{"C4AcetoacylCoAMAT", "[", "t", "]"}], ",", 
         RowBox[{"NADHMAT", "[", "t", "]"}]}], "]"}]}], ",", 
      "\[IndentingNewLine]", 
      RowBox[{"vmschadC14", "\[Rule]", 
       RowBox[{"MSCHAD", "[", 
        RowBox[{
        "sfmschadC14", ",", "Vmschad", ",", "KmmschadC14HydroxyacylCoAMAT", 
         ",", "KmmschadC16HydroxyacylCoAMAT", ",", 
         "KmmschadC12HydroxyacylCoAMAT", ",", "KmmschadC10HydroxyacylCoAMAT", 
         ",", "KmmschadC8HydroxyacylCoAMAT", ",", 
         "KmmschadC6HydroxyacylCoAMAT", ",", "KmmschadC4HydroxyacylCoAMAT", 
         ",", "KmmschadNADMAT", ",", "KmmschadC14KetoacylCoAMAT", ",", 
         "KmmschadC16KetoacylCoAMAT", ",", "KmmschadC12KetoacylCoAMAT", ",", 
         "KmmschadC10KetoacylCoAMAT", ",", "KmmschadC8KetoacylCoAMAT", ",", 
         "KmmschadC6KetoacylCoAMAT", ",", "KmmschadC4AcetoacylCoAMAT", ",", 
         "KmmschadNADHMAT", ",", "Keqmschad", ",", 
         RowBox[{"C14HydroxyacylCoAMAT", "[", "t", "]"}], ",", 
         RowBox[{"C16HydroxyacylCoAMAT", "[", "t", "]"}], ",", 
         RowBox[{"C12HydroxyacylCoAMAT", "[", "t", "]"}], ",", 
         RowBox[{"C10HydroxyacylCoAMAT", "[", "t", "]"}], ",", 
         RowBox[{"C8HydroxyacylCoAMAT", "[", "t", "]"}], ",", 
         RowBox[{"C6HydroxyacylCoAMAT", "[", "t", "]"}], ",", 
         RowBox[{"C4HydroxyacylCoAMAT", "[", "t", "]"}], ",", "NADtMAT", ",", 
         RowBox[{"C14KetoacylCoAMAT", "[", "t", "]"}], ",", 
         RowBox[{"C16KetoacylCoAMAT", "[", "t", "]"}], ",", 
         RowBox[{"C12KetoacylCoAMAT", "[", "t", "]"}], ",", 
         RowBox[{"C10KetoacylCoAMAT", "[", "t", "]"}], ",", 
         RowBox[{"C8KetoacylCoAMAT", "[", "t", "]"}], ",", 
         RowBox[{"C6KetoacylCoAMAT", "[", "t", "]"}], ",", 
         RowBox[{"C4AcetoacylCoAMAT", "[", "t", "]"}], ",", 
         RowBox[{"NADHMAT", "[", "t", "]"}]}], "]"}]}], ",", 
      "\[IndentingNewLine]", 
      RowBox[{"vmschadC12", "\[Rule]", 
       RowBox[{"MSCHAD", "[", 
        RowBox[{
        "sfmschadC12", ",", "Vmschad", ",", "KmmschadC12HydroxyacylCoAMAT", 
         ",", "KmmschadC16HydroxyacylCoAMAT", ",", 
         "KmmschadC14HydroxyacylCoAMAT", ",", "KmmschadC10HydroxyacylCoAMAT", 
         ",", "KmmschadC8HydroxyacylCoAMAT", ",", 
         "KmmschadC6HydroxyacylCoAMAT", ",", "KmmschadC4HydroxyacylCoAMAT", 
         ",", "KmmschadNADMAT", ",", "KmmschadC12KetoacylCoAMAT", ",", 
         "KmmschadC16KetoacylCoAMAT", ",", "KmmschadC14KetoacylCoAMAT", ",", 
         "KmmschadC10KetoacylCoAMAT", ",", "KmmschadC8KetoacylCoAMAT", ",", 
         "KmmschadC6KetoacylCoAMAT", ",", "KmmschadC4AcetoacylCoAMAT", ",", 
         "KmmschadNADHMAT", ",", "Keqmschad", ",", 
         RowBox[{"C12HydroxyacylCoAMAT", "[", "t", "]"}], ",", 
         RowBox[{"C16HydroxyacylCoAMAT", "[", "t", "]"}], ",", 
         RowBox[{"C14HydroxyacylCoAMAT", "[", "t", "]"}], ",", 
         RowBox[{"C10HydroxyacylCoAMAT", "[", "t", "]"}], ",", 
         RowBox[{"C8HydroxyacylCoAMAT", "[", "t", "]"}], ",", 
         RowBox[{"C6HydroxyacylCoAMAT", "[", "t", "]"}], ",", 
         RowBox[{"C4HydroxyacylCoAMAT", "[", "t", "]"}], ",", "NADtMAT", ",", 
         RowBox[{"C12KetoacylCoAMAT", "[", "t", "]"}], ",", 
         RowBox[{"C16KetoacylCoAMAT", "[", "t", "]"}], ",", 
         RowBox[{"C14KetoacylCoAMAT", "[", "t", "]"}], ",", 
         RowBox[{"C10KetoacylCoAMAT", "[", "t", "]"}], ",", 
         RowBox[{"C8KetoacylCoAMAT", "[", "t", "]"}], ",", 
         RowBox[{"C6KetoacylCoAMAT", "[", "t", "]"}], ",", 
         RowBox[{"C4AcetoacylCoAMAT", "[", "t", "]"}], ",", 
         RowBox[{"NADHMAT", "[", "t", "]"}]}], "]"}]}], ",", 
      "\[IndentingNewLine]", 
      RowBox[{"vmschadC10", "\[Rule]", 
       RowBox[{"MSCHAD", "[", 
        RowBox[{
        "sfmschadC10", ",", "Vmschad", ",", "KmmschadC10HydroxyacylCoAMAT", 
         ",", "KmmschadC16HydroxyacylCoAMAT", ",", 
         "KmmschadC14HydroxyacylCoAMAT", ",", "KmmschadC12HydroxyacylCoAMAT", 
         ",", "KmmschadC8HydroxyacylCoAMAT", ",", 
         "KmmschadC6HydroxyacylCoAMAT", ",", "KmmschadC4HydroxyacylCoAMAT", 
         ",", "KmmschadNADMAT", ",", "KmmschadC10KetoacylCoAMAT", ",", 
         "KmmschadC16KetoacylCoAMAT", ",", "KmmschadC14KetoacylCoAMAT", ",", 
         "KmmschadC12KetoacylCoAMAT", ",", "KmmschadC8KetoacylCoAMAT", ",", 
         "KmmschadC6KetoacylCoAMAT", ",", "KmmschadC4AcetoacylCoAMAT", ",", 
         "KmmschadNADHMAT", ",", "Keqmschad", ",", 
         RowBox[{"C10HydroxyacylCoAMAT", "[", "t", "]"}], ",", 
         RowBox[{"C16HydroxyacylCoAMAT", "[", "t", "]"}], ",", 
         RowBox[{"C14HydroxyacylCoAMAT", "[", "t", "]"}], ",", 
         RowBox[{"C12HydroxyacylCoAMAT", "[", "t", "]"}], ",", 
         RowBox[{"C8HydroxyacylCoAMAT", "[", "t", "]"}], ",", 
         RowBox[{"C6HydroxyacylCoAMAT", "[", "t", "]"}], ",", 
         RowBox[{"C4HydroxyacylCoAMAT", "[", "t", "]"}], ",", "NADtMAT", ",", 
         RowBox[{"C10KetoacylCoAMAT", "[", "t", "]"}], ",", 
         RowBox[{"C16KetoacylCoAMAT", "[", "t", "]"}], ",", 
         RowBox[{"C14KetoacylCoAMAT", "[", "t", "]"}], ",", 
         RowBox[{"C12KetoacylCoAMAT", "[", "t", "]"}], ",", 
         RowBox[{"C8KetoacylCoAMAT", "[", "t", "]"}], ",", 
         RowBox[{"C6KetoacylCoAMAT", "[", "t", "]"}], ",", 
         RowBox[{"C4AcetoacylCoAMAT", "[", "t", "]"}], ",", 
         RowBox[{"NADHMAT", "[", "t", "]"}]}], "]"}]}], ",", 
      "\[IndentingNewLine]", 
      RowBox[{"vmschadC8", "\[Rule]", 
       RowBox[{"MSCHAD", "[", 
        RowBox[{
        "sfmschadC8", ",", "Vmschad", ",", "KmmschadC8HydroxyacylCoAMAT", ",",
          "KmmschadC16HydroxyacylCoAMAT", ",", "KmmschadC14HydroxyacylCoAMAT",
          ",", "KmmschadC12HydroxyacylCoAMAT", ",", 
         "KmmschadC10HydroxyacylCoAMAT", ",", "KmmschadC6HydroxyacylCoAMAT", 
         ",", "KmmschadC4HydroxyacylCoAMAT", ",", "KmmschadNADMAT", ",", 
         "KmmschadC8KetoacylCoAMAT", ",", "KmmschadC16KetoacylCoAMAT", ",", 
         "KmmschadC14KetoacylCoAMAT", ",", "KmmschadC12KetoacylCoAMAT", ",", 
         "KmmschadC10KetoacylCoAMAT", ",", "KmmschadC6KetoacylCoAMAT", ",", 
         "KmmschadC4AcetoacylCoAMAT", ",", "KmmschadNADHMAT", ",", 
         "Keqmschad", ",", 
         RowBox[{"C8HydroxyacylCoAMAT", "[", "t", "]"}], ",", 
         RowBox[{"C16HydroxyacylCoAMAT", "[", "t", "]"}], ",", 
         RowBox[{"C14HydroxyacylCoAMAT", "[", "t", "]"}], ",", 
         RowBox[{"C12HydroxyacylCoAMAT", "[", "t", "]"}], ",", 
         RowBox[{"C10HydroxyacylCoAMAT", "[", "t", "]"}], ",", 
         RowBox[{"C6HydroxyacylCoAMAT", "[", "t", "]"}], ",", 
         RowBox[{"C4HydroxyacylCoAMAT", "[", "t", "]"}], ",", "NADtMAT", ",", 
         RowBox[{"C8KetoacylCoAMAT", "[", "t", "]"}], ",", 
         RowBox[{"C16KetoacylCoAMAT", "[", "t", "]"}], ",", 
         RowBox[{"C14KetoacylCoAMAT", "[", "t", "]"}], ",", 
         RowBox[{"C12KetoacylCoAMAT", "[", "t", "]"}], ",", 
         RowBox[{"C10KetoacylCoAMAT", "[", "t", "]"}], ",", 
         RowBox[{"C6KetoacylCoAMAT", "[", "t", "]"}], ",", 
         RowBox[{"C4AcetoacylCoAMAT", "[", "t", "]"}], ",", 
         RowBox[{"NADHMAT", "[", "t", "]"}]}], "]"}]}], ",", 
      "\[IndentingNewLine]", 
      RowBox[{"vmschadC6", "\[Rule]", 
       RowBox[{"MSCHAD", "[", 
        RowBox[{
        "sfmschadC6", ",", "Vmschad", ",", "KmmschadC6HydroxyacylCoAMAT", ",",
          "KmmschadC16HydroxyacylCoAMAT", ",", "KmmschadC14HydroxyacylCoAMAT",
          ",", "KmmschadC12HydroxyacylCoAMAT", ",", 
         "KmmschadC10HydroxyacylCoAMAT", ",", "KmmschadC8HydroxyacylCoAMAT", 
         ",", "KmmschadC4HydroxyacylCoAMAT", ",", "KmmschadNADMAT", ",", 
         "KmmschadC6KetoacylCoAMAT", ",", "KmmschadC16KetoacylCoAMAT", ",", 
         "KmmschadC14KetoacylCoAMAT", ",", "KmmschadC12KetoacylCoAMAT", ",", 
         "KmmschadC10KetoacylCoAMAT", ",", "KmmschadC8KetoacylCoAMAT", ",", 
         "KmmschadC4AcetoacylCoAMAT", ",", "KmmschadNADHMAT", ",", 
         "Keqmschad", ",", 
         RowBox[{"C6HydroxyacylCoAMAT", "[", "t", "]"}], ",", 
         RowBox[{"C16HydroxyacylCoAMAT", "[", "t", "]"}], ",", 
         RowBox[{"C14HydroxyacylCoAMAT", "[", "t", "]"}], ",", 
         RowBox[{"C12HydroxyacylCoAMAT", "[", "t", "]"}], ",", 
         RowBox[{"C10HydroxyacylCoAMAT", "[", "t", "]"}], ",", 
         RowBox[{"C8HydroxyacylCoAMAT", "[", "t", "]"}], ",", 
         RowBox[{"C4HydroxyacylCoAMAT", "[", "t", "]"}], ",", "NADtMAT", ",", 
         RowBox[{"C6KetoacylCoAMAT", "[", "t", "]"}], ",", 
         RowBox[{"C16KetoacylCoAMAT", "[", "t", "]"}], ",", 
         RowBox[{"C14KetoacylCoAMAT", "[", "t", "]"}], ",", 
         RowBox[{"C12KetoacylCoAMAT", "[", "t", "]"}], ",", 
         RowBox[{"C10KetoacylCoAMAT", "[", "t", "]"}], ",", 
         RowBox[{"C8KetoacylCoAMAT", "[", "t", "]"}], ",", 
         RowBox[{"C4AcetoacylCoAMAT", "[", "t", "]"}], ",", 
         RowBox[{"NADHMAT", "[", "t", "]"}]}], "]"}]}], ",", 
      "\[IndentingNewLine]", 
      RowBox[{"vmschadC4", "\[Rule]", 
       RowBox[{"MSCHAD", "[", 
        RowBox[{
        "sfmschadC4", ",", "Vmschad", ",", "KmmschadC4HydroxyacylCoAMAT", ",",
          "KmmschadC16HydroxyacylCoAMAT", ",", "KmmschadC14HydroxyacylCoAMAT",
          ",", "KmmschadC12HydroxyacylCoAMAT", ",", 
         "KmmschadC10HydroxyacylCoAMAT", ",", "KmmschadC8HydroxyacylCoAMAT", 
         ",", "KmmschadC6HydroxyacylCoAMAT", ",", "KmmschadNADMAT", ",", 
         "KmmschadC4AcetoacylCoAMAT", ",", "KmmschadC16KetoacylCoAMAT", ",", 
         "KmmschadC14KetoacylCoAMAT", ",", "KmmschadC12KetoacylCoAMAT", ",", 
         "KmmschadC10KetoacylCoAMAT", ",", "KmmschadC8KetoacylCoAMAT", ",", 
         "KmmschadC6KetoacylCoAMAT", ",", "KmmschadNADHMAT", ",", "Keqmschad",
          ",", 
         RowBox[{"C4HydroxyacylCoAMAT", "[", "t", "]"}], ",", 
         RowBox[{"C16HydroxyacylCoAMAT", "[", "t", "]"}], ",", 
         RowBox[{"C14HydroxyacylCoAMAT", "[", "t", "]"}], ",", 
         RowBox[{"C12HydroxyacylCoAMAT", "[", "t", "]"}], ",", 
         RowBox[{"C10HydroxyacylCoAMAT", "[", "t", "]"}], ",", 
         RowBox[{"C8HydroxyacylCoAMAT", "[", "t", "]"}], ",", 
         RowBox[{"C6HydroxyacylCoAMAT", "[", "t", "]"}], ",", "NADtMAT", ",", 
         RowBox[{"C4AcetoacylCoAMAT", "[", "t", "]"}], ",", 
         RowBox[{"C16KetoacylCoAMAT", "[", "t", "]"}], ",", 
         RowBox[{"C14KetoacylCoAMAT", "[", "t", "]"}], ",", 
         RowBox[{"C12KetoacylCoAMAT", "[", "t", "]"}], ",", 
         RowBox[{"C10KetoacylCoAMAT", "[", "t", "]"}], ",", 
         RowBox[{"C8KetoacylCoAMAT", "[", "t", "]"}], ",", 
         RowBox[{"C6KetoacylCoAMAT", "[", "t", "]"}], ",", 
         RowBox[{"NADHMAT", "[", "t", "]"}]}], "]"}]}], ",", 
      "\[IndentingNewLine]", 
      RowBox[{"vmckatC16", "\[Rule]", 
       RowBox[{"MCKATA", "[", 
        RowBox[{
        "sfmckatC16", ",", "Vmckat", ",", "KmmckatC16KetoacylCoAMAT", ",", 
         "KmmckatC14KetoacylCoAMAT", ",", "KmmckatC12KetoacylCoAMAT", ",", 
         "KmmckatC10KetoacylCoAMAT", ",", "KmmckatC8KetoacylCoAMAT", ",", 
         "KmmckatC6KetoacylCoAMAT", ",", "KmmckatC4AcetoacylCoAMAT", ",", 
         "KmmckatCoAMAT", ",", "KmmckatC14AcylCoAMAT", ",", 
         "KmmckatC16AcylCoAMAT", ",", "KmmckatC12AcylCoAMAT", ",", 
         "KmmckatC10AcylCoAMAT", ",", "KmmckatC8AcylCoAMAT", ",", 
         "KmmckatC6AcylCoAMAT", ",", "KmmckatC4AcylCoAMAT", ",", 
         "KmmckatAcetylCoAMAT", ",", "Keqmckat", ",", 
         RowBox[{"C16KetoacylCoAMAT", "[", "t", "]"}], ",", 
         RowBox[{"C14KetoacylCoAMAT", "[", "t", "]"}], ",", 
         RowBox[{"C12KetoacylCoAMAT", "[", "t", "]"}], ",", 
         RowBox[{"C10KetoacylCoAMAT", "[", "t", "]"}], ",", 
         RowBox[{"C8KetoacylCoAMAT", "[", "t", "]"}], ",", 
         RowBox[{"C6KetoacylCoAMAT", "[", "t", "]"}], ",", 
         RowBox[{"C4AcetoacylCoAMAT", "[", "t", "]"}], ",", "CoAMAT", ",", 
         RowBox[{"C14AcylCoAMAT", "[", "t", "]"}], ",", 
         RowBox[{"C16AcylCoAMAT", "[", "t", "]"}], ",", 
         RowBox[{"C12AcylCoAMAT", "[", "t", "]"}], ",", 
         RowBox[{"C10AcylCoAMAT", "[", "t", "]"}], ",", 
         RowBox[{"C8AcylCoAMAT", "[", "t", "]"}], ",", 
         RowBox[{"C6AcylCoAMAT", "[", "t", "]"}], ",", 
         RowBox[{"C4AcylCoAMAT", "[", "t", "]"}], ",", 
         RowBox[{"AcetylCoAMAT", "[", "t", "]"}]}], "]"}]}], ",", 
      "\[IndentingNewLine]", 
      RowBox[{"vmckatC14", "\[Rule]", 
       RowBox[{"MCKATA", "[", 
        RowBox[{
        "sfmckatC14", ",", "Vmckat", ",", "KmmckatC14KetoacylCoAMAT", ",", 
         "KmmckatC16KetoacylCoAMAT", ",", "KmmckatC12KetoacylCoAMAT", ",", 
         "KmmckatC10KetoacylCoAMAT", ",", "KmmckatC8KetoacylCoAMAT", ",", 
         "KmmckatC6KetoacylCoAMAT", ",", "KmmckatC4AcetoacylCoAMAT", ",", 
         "KmmckatCoAMAT", ",", "KmmckatC12AcylCoAMAT", ",", 
         "KmmckatC16AcylCoAMAT", ",", "KmmckatC14AcylCoAMAT", ",", 
         "KmmckatC10AcylCoAMAT", ",", "KmmckatC8AcylCoAMAT", ",", 
         "KmmckatC6AcylCoAMAT", ",", "KmmckatC4AcylCoAMAT", ",", 
         "KmmckatAcetylCoAMAT", ",", "Keqmckat", ",", 
         RowBox[{"C14KetoacylCoAMAT", "[", "t", "]"}], ",", 
         RowBox[{"C16KetoacylCoAMAT", "[", "t", "]"}], ",", 
         RowBox[{"C12KetoacylCoAMAT", "[", "t", "]"}], ",", 
         RowBox[{"C10KetoacylCoAMAT", "[", "t", "]"}], ",", 
         RowBox[{"C8KetoacylCoAMAT", "[", "t", "]"}], ",", 
         RowBox[{"C6KetoacylCoAMAT", "[", "t", "]"}], ",", 
         RowBox[{"C4AcetoacylCoAMAT", "[", "t", "]"}], ",", "CoAMAT", ",", 
         RowBox[{"C12AcylCoAMAT", "[", "t", "]"}], ",", 
         RowBox[{"C16AcylCoAMAT", "[", "t", "]"}], ",", 
         RowBox[{"C14AcylCoAMAT", "[", "t", "]"}], ",", 
         RowBox[{"C10AcylCoAMAT", "[", "t", "]"}], ",", 
         RowBox[{"C8AcylCoAMAT", "[", "t", "]"}], ",", 
         RowBox[{"C6AcylCoAMAT", "[", "t", "]"}], ",", 
         RowBox[{"C4AcylCoAMAT", "[", "t", "]"}], ",", 
         RowBox[{"AcetylCoAMAT", "[", "t", "]"}]}], "]"}]}], ",", 
      "\[IndentingNewLine]", 
      RowBox[{"vmckatC12", "\[Rule]", 
       RowBox[{"MCKATA", "[", 
        RowBox[{
        "sfmckatC12", ",", "Vmckat", ",", "KmmckatC12KetoacylCoAMAT", ",", 
         "KmmckatC16KetoacylCoAMAT", ",", "KmmckatC14KetoacylCoAMAT", ",", 
         "KmmckatC10KetoacylCoAMAT", ",", "KmmckatC8KetoacylCoAMAT", ",", 
         "KmmckatC6KetoacylCoAMAT", ",", "KmmckatC4AcetoacylCoAMAT", ",", 
         "KmmckatCoAMAT", ",", "KmmckatC10AcylCoAMAT", ",", 
         "KmmckatC16AcylCoAMAT", ",", "KmmckatC14AcylCoAMAT", ",", 
         "KmmckatC12AcylCoAMAT", ",", "KmmckatC8AcylCoAMAT", ",", 
         "KmmckatC6AcylCoAMAT", ",", "KmmckatC4AcylCoAMAT", ",", 
         "KmmckatAcetylCoAMAT", ",", "Keqmckat", ",", 
         RowBox[{"C12KetoacylCoAMAT", "[", "t", "]"}], ",", 
         RowBox[{"C16KetoacylCoAMAT", "[", "t", "]"}], ",", 
         RowBox[{"C14KetoacylCoAMAT", "[", "t", "]"}], ",", 
         RowBox[{"C10KetoacylCoAMAT", "[", "t", "]"}], ",", 
         RowBox[{"C8KetoacylCoAMAT", "[", "t", "]"}], ",", 
         RowBox[{"C6KetoacylCoAMAT", "[", "t", "]"}], ",", 
         RowBox[{"C4AcetoacylCoAMAT", "[", "t", "]"}], ",", "CoAMAT", ",", 
         RowBox[{"C10AcylCoAMAT", "[", "t", "]"}], ",", 
         RowBox[{"C16AcylCoAMAT", "[", "t", "]"}], ",", 
         RowBox[{"C14AcylCoAMAT", "[", "t", "]"}], ",", 
         RowBox[{"C12AcylCoAMAT", "[", "t", "]"}], ",", 
         RowBox[{"C8AcylCoAMAT", "[", "t", "]"}], ",", 
         RowBox[{"C6AcylCoAMAT", "[", "t", "]"}], ",", 
         RowBox[{"C4AcylCoAMAT", "[", "t", "]"}], ",", 
         RowBox[{"AcetylCoAMAT", "[", "t", "]"}]}], "]"}]}], ",", 
      "\[IndentingNewLine]", 
      RowBox[{"vmckatC10", "\[Rule]", 
       RowBox[{"MCKATA", "[", 
        RowBox[{
        "sfmckatC10", ",", "Vmckat", ",", "KmmckatC10KetoacylCoAMAT", ",", 
         "KmmckatC16KetoacylCoAMAT", ",", "KmmckatC14KetoacylCoAMAT", ",", 
         "KmmckatC12KetoacylCoAMAT", ",", "KmmckatC8KetoacylCoAMAT", ",", 
         "KmmckatC6KetoacylCoAMAT", ",", "KmmckatC4AcetoacylCoAMAT", ",", 
         "KmmckatCoAMAT", ",", "KmmckatC8AcylCoAMAT", ",", 
         "KmmckatC16AcylCoAMAT", ",", "KmmckatC14AcylCoAMAT", ",", 
         "KmmckatC12AcylCoAMAT", ",", "KmmckatC10AcylCoAMAT", ",", 
         "KmmckatC6AcylCoAMAT", ",", "KmmckatC4AcylCoAMAT", ",", 
         "KmmckatAcetylCoAMAT", ",", "Keqmckat", ",", 
         RowBox[{"C10KetoacylCoAMAT", "[", "t", "]"}], ",", 
         RowBox[{"C16KetoacylCoAMAT", "[", "t", "]"}], ",", 
         RowBox[{"C14KetoacylCoAMAT", "[", "t", "]"}], ",", 
         RowBox[{"C12KetoacylCoAMAT", "[", "t", "]"}], ",", 
         RowBox[{"C8KetoacylCoAMAT", "[", "t", "]"}], ",", 
         RowBox[{"C6KetoacylCoAMAT", "[", "t", "]"}], ",", 
         RowBox[{"C4AcetoacylCoAMAT", "[", "t", "]"}], ",", "CoAMAT", ",", 
         RowBox[{"C8AcylCoAMAT", "[", "t", "]"}], ",", 
         RowBox[{"C16AcylCoAMAT", "[", "t", "]"}], ",", 
         RowBox[{"C14AcylCoAMAT", "[", "t", "]"}], ",", 
         RowBox[{"C12AcylCoAMAT", "[", "t", "]"}], ",", 
         RowBox[{"C10AcylCoAMAT", "[", "t", "]"}], ",", 
         RowBox[{"C6AcylCoAMAT", "[", "t", "]"}], ",", 
         RowBox[{"C4AcylCoAMAT", "[", "t", "]"}], ",", 
         RowBox[{"AcetylCoAMAT", "[", "t", "]"}]}], "]"}]}], ",", 
      "\[IndentingNewLine]", 
      RowBox[{"vmckatC8", "\[Rule]", 
       RowBox[{"MCKATA", "[", 
        RowBox[{
        "sfmckatC8", ",", "Vmckat", ",", "KmmckatC8KetoacylCoAMAT", ",", 
         "KmmckatC16KetoacylCoAMAT", ",", "KmmckatC14KetoacylCoAMAT", ",", 
         "KmmckatC12KetoacylCoAMAT", ",", "KmmckatC10KetoacylCoAMAT", ",", 
         "KmmckatC6KetoacylCoAMAT", ",", "KmmckatC4AcetoacylCoAMAT", ",", 
         "KmmckatCoAMAT", ",", "KmmckatC6AcylCoAMAT", ",", 
         "KmmckatC16AcylCoAMAT", ",", "KmmckatC14AcylCoAMAT", ",", 
         "KmmckatC12AcylCoAMAT", ",", "KmmckatC10AcylCoAMAT", ",", 
         "KmmckatC8AcylCoAMAT", ",", "KmmckatC4AcylCoAMAT", ",", 
         "KmmckatAcetylCoAMAT", ",", "Keqmckat", ",", 
         RowBox[{"C8KetoacylCoAMAT", "[", "t", "]"}], ",", 
         RowBox[{"C16KetoacylCoAMAT", "[", "t", "]"}], ",", 
         RowBox[{"C14KetoacylCoAMAT", "[", "t", "]"}], ",", 
         RowBox[{"C12KetoacylCoAMAT", "[", "t", "]"}], ",", 
         RowBox[{"C10KetoacylCoAMAT", "[", "t", "]"}], ",", 
         RowBox[{"C6KetoacylCoAMAT", "[", "t", "]"}], ",", 
         RowBox[{"C4AcetoacylCoAMAT", "[", "t", "]"}], ",", "CoAMAT", ",", 
         RowBox[{"C6AcylCoAMAT", "[", "t", "]"}], ",", 
         RowBox[{"C16AcylCoAMAT", "[", "t", "]"}], ",", 
         RowBox[{"C14AcylCoAMAT", "[", "t", "]"}], ",", 
         RowBox[{"C12AcylCoAMAT", "[", "t", "]"}], ",", 
         RowBox[{"C10AcylCoAMAT", "[", "t", "]"}], ",", 
         RowBox[{"C8AcylCoAMAT", "[", "t", "]"}], ",", 
         RowBox[{"C4AcylCoAMAT", "[", "t", "]"}], ",", 
         RowBox[{"AcetylCoAMAT", "[", "t", "]"}]}], "]"}]}], ",", 
      "\[IndentingNewLine]", 
      RowBox[{"vmckatC6", "\[Rule]", 
       RowBox[{"MCKATA", "[", 
        RowBox[{
        "sfmckatC6", ",", "Vmckat", ",", "KmmckatC6KetoacylCoAMAT", ",", 
         "KmmckatC16KetoacylCoAMAT", ",", "KmmckatC14KetoacylCoAMAT", ",", 
         "KmmckatC12KetoacylCoAMAT", ",", "KmmckatC10KetoacylCoAMAT", ",", 
         "KmmckatC8KetoacylCoAMAT", ",", "KmmckatC4AcetoacylCoAMAT", ",", 
         "KmmckatCoAMAT", ",", "KmmckatC4AcylCoAMAT", ",", 
         "KmmckatC16AcylCoAMAT", ",", "KmmckatC14AcylCoAMAT", ",", 
         "KmmckatC12AcylCoAMAT", ",", "KmmckatC10AcylCoAMAT", ",", 
         "KmmckatC8AcylCoAMAT", ",", "KmmckatC6AcylCoAMAT", ",", 
         "KmmckatAcetylCoAMAT", ",", "Keqmckat", ",", 
         RowBox[{"C6KetoacylCoAMAT", "[", "t", "]"}], ",", 
         RowBox[{"C16KetoacylCoAMAT", "[", "t", "]"}], ",", 
         RowBox[{"C14KetoacylCoAMAT", "[", "t", "]"}], ",", 
         RowBox[{"C12KetoacylCoAMAT", "[", "t", "]"}], ",", 
         RowBox[{"C10KetoacylCoAMAT", "[", "t", "]"}], ",", 
         RowBox[{"C8KetoacylCoAMAT", "[", "t", "]"}], ",", 
         RowBox[{"C4AcetoacylCoAMAT", "[", "t", "]"}], ",", "CoAMAT", ",", 
         RowBox[{"C4AcylCoAMAT", "[", "t", "]"}], ",", 
         RowBox[{"C16AcylCoAMAT", "[", "t", "]"}], ",", 
         RowBox[{"C14AcylCoAMAT", "[", "t", "]"}], ",", 
         RowBox[{"C12AcylCoAMAT", "[", "t", "]"}], ",", 
         RowBox[{"C10AcylCoAMAT", "[", "t", "]"}], ",", 
         RowBox[{"C8AcylCoAMAT", "[", "t", "]"}], ",", 
         RowBox[{"C6AcylCoAMAT", "[", "t", "]"}], ",", 
         RowBox[{"AcetylCoAMAT", "[", "t", "]"}]}], "]"}]}], ",", 
      "\[IndentingNewLine]", 
      RowBox[{"vmckatC4", "\[Rule]", 
       RowBox[{"MCKATB", "[", 
        RowBox[{
        "sfmckatC4", ",", "Vmckat", ",", "KmmckatC4AcetoacylCoAMAT", ",", 
         "KmmckatC16KetoacylCoAMAT", ",", "KmmckatC14KetoacylCoAMAT", ",", 
         "KmmckatC12KetoacylCoAMAT", ",", "KmmckatC10KetoacylCoAMAT", ",", 
         "KmmckatC8KetoacylCoAMAT", ",", "KmmckatC6KetoacylCoAMAT", ",", 
         "KmmckatCoAMAT", ",", "KmmckatC4AcylCoAMAT", ",", 
         "KmmckatC16AcylCoAMAT", ",", "KmmckatC14AcylCoAMAT", ",", 
         "KmmckatC12AcylCoAMAT", ",", "KmmckatC10AcylCoAMAT", ",", 
         "KmmckatC8AcylCoAMAT", ",", "KmmckatC6AcylCoAMAT", ",", 
         "KmmckatAcetylCoAMAT", ",", "Keqmckat", ",", 
         RowBox[{"C4AcetoacylCoAMAT", "[", "t", "]"}], ",", 
         RowBox[{"C16KetoacylCoAMAT", "[", "t", "]"}], ",", 
         RowBox[{"C14KetoacylCoAMAT", "[", "t", "]"}], ",", 
         RowBox[{"C12KetoacylCoAMAT", "[", "t", "]"}], ",", 
         RowBox[{"C10KetoacylCoAMAT", "[", "t", "]"}], ",", 
         RowBox[{"C8KetoacylCoAMAT", "[", "t", "]"}], ",", 
         RowBox[{"C6KetoacylCoAMAT", "[", "t", "]"}], ",", "CoAMAT", ",", 
         RowBox[{"C4AcylCoAMAT", "[", "t", "]"}], ",", 
         RowBox[{"C16AcylCoAMAT", "[", "t", "]"}], ",", 
         RowBox[{"C14AcylCoAMAT", "[", "t", "]"}], ",", 
         RowBox[{"C12AcylCoAMAT", "[", "t", "]"}], ",", 
         RowBox[{"C10AcylCoAMAT", "[", "t", "]"}], ",", 
         RowBox[{"C8AcylCoAMAT", "[", "t", "]"}], ",", 
         RowBox[{"C6AcylCoAMAT", "[", "t", "]"}], ",", 
         RowBox[{"AcetylCoAMAT", "[", "t", "]"}]}], "]"}]}], ",", 
      "\[IndentingNewLine]", 
      RowBox[{"vmtpC16", "\[Rule]", 
       RowBox[{"MTP", "[", 
        RowBox[{
        "sfmtpC16", ",", "Vmtp", ",", "KmmtpC16EnoylCoAMAT", ",", 
         "KmmtpC14EnoylCoAMAT", ",", "KmmtpC12EnoylCoAMAT", ",", 
         "KmmtpC10EnoylCoAMAT", ",", "KmmtpC8EnoylCoAMAT", ",", "KmmtpNADMAT",
          ",", "KmmtpCoAMAT", ",", "KmmtpC14AcylCoAMAT", ",", 
         "KmmtpC16AcylCoAMAT", ",", "KmmtpC12AcylCoAMAT", ",", 
         "KmmtpC10AcylCoAMAT", ",", "KmmtpC8AcylCoAMAT", ",", 
         "KmmtpC6AcylCoAMAT", ",", "KmmtpNADHMAT", ",", "KmmtpAcetylCoAMAT", 
         ",", "KicrotC4AcetoacylCoA", ",", "Keqmtp", ",", 
         RowBox[{"C16EnoylCoAMAT", "[", "t", "]"}], ",", 
         RowBox[{"C14EnoylCoAMAT", "[", "t", "]"}], ",", 
         RowBox[{"C12EnoylCoAMAT", "[", "t", "]"}], ",", 
         RowBox[{"C10EnoylCoAMAT", "[", "t", "]"}], ",", 
         RowBox[{"C8EnoylCoAMAT", "[", "t", "]"}], ",", "NADtMAT", ",", 
         "CoAMAT", ",", 
         RowBox[{"C14AcylCoAMAT", "[", "t", "]"}], ",", 
         RowBox[{"C16AcylCoAMAT", "[", "t", "]"}], ",", 
         RowBox[{"C12AcylCoAMAT", "[", "t", "]"}], ",", 
         RowBox[{"C10AcylCoAMAT", "[", "t", "]"}], ",", 
         RowBox[{"C8AcylCoAMAT", "[", "t", "]"}], ",", 
         RowBox[{"C6AcylCoAMAT", "[", "t", "]"}], ",", 
         RowBox[{"NADHMAT", "[", "t", "]"}], ",", 
         RowBox[{"AcetylCoAMAT", "[", "t", "]"}], ",", 
         RowBox[{"C4AcetoacylCoAMAT", "[", "t", "]"}]}], "]"}]}], ",", 
      "\[IndentingNewLine]", 
      RowBox[{"vmtpC14", "\[Rule]", 
       RowBox[{"MTP", "[", 
        RowBox[{
        "sfmtpC14", ",", "Vmtp", ",", "KmmtpC14EnoylCoAMAT", ",", 
         "KmmtpC16EnoylCoAMAT", ",", "KmmtpC12EnoylCoAMAT", ",", 
         "KmmtpC10EnoylCoAMAT", ",", "KmmtpC8EnoylCoAMAT", ",", "KmmtpNADMAT",
          ",", "KmmtpCoAMAT", ",", "KmmtpC12AcylCoAMAT", ",", 
         "KmmtpC16AcylCoAMAT", ",", "KmmtpC14AcylCoAMAT", ",", 
         "KmmtpC10AcylCoAMAT", ",", "KmmtpC8AcylCoAMAT", ",", 
         "KmmtpC6AcylCoAMAT", ",", "KmmtpNADHMAT", ",", "KmmtpAcetylCoAMAT", 
         ",", "KicrotC4AcetoacylCoA", ",", "Keqmtp", ",", 
         RowBox[{"C14EnoylCoAMAT", "[", "t", "]"}], ",", 
         RowBox[{"C16EnoylCoAMAT", "[", "t", "]"}], ",", 
         RowBox[{"C12EnoylCoAMAT", "[", "t", "]"}], ",", 
         RowBox[{"C10EnoylCoAMAT", "[", "t", "]"}], ",", 
         RowBox[{"C8EnoylCoAMAT", "[", "t", "]"}], ",", "NADtMAT", ",", 
         "CoAMAT", ",", 
         RowBox[{"C12AcylCoAMAT", "[", "t", "]"}], ",", 
         RowBox[{"C16AcylCoAMAT", "[", "t", "]"}], ",", 
         RowBox[{"C14AcylCoAMAT", "[", "t", "]"}], ",", 
         RowBox[{"C10AcylCoAMAT", "[", "t", "]"}], ",", 
         RowBox[{"C8AcylCoAMAT", "[", "t", "]"}], ",", 
         RowBox[{"C6AcylCoAMAT", "[", "t", "]"}], ",", 
         RowBox[{"NADHMAT", "[", "t", "]"}], ",", 
         RowBox[{"AcetylCoAMAT", "[", "t", "]"}], ",", 
         RowBox[{"C4AcetoacylCoAMAT", "[", "t", "]"}]}], "]"}]}], ",", 
      "\[IndentingNewLine]", 
      RowBox[{"vmtpC12", "\[Rule]", 
       RowBox[{"MTP", "[", 
        RowBox[{
        "sfmtpC12", ",", "Vmtp", ",", "KmmtpC12EnoylCoAMAT", ",", 
         "KmmtpC16EnoylCoAMAT", ",", "KmmtpC14EnoylCoAMAT", ",", 
         "KmmtpC10EnoylCoAMAT", ",", "KmmtpC8EnoylCoAMAT", ",", "KmmtpNADMAT",
          ",", "KmmtpCoAMAT", ",", "KmmtpC10AcylCoAMAT", ",", 
         "KmmtpC16AcylCoAMAT", ",", "KmmtpC14AcylCoAMAT", ",", 
         "KmmtpC12AcylCoAMAT", ",", "KmmtpC8AcylCoAMAT", ",", 
         "KmmtpC6AcylCoAMAT", ",", "KmmtpNADHMAT", ",", "KmmtpAcetylCoAMAT", 
         ",", "KicrotC4AcetoacylCoA", ",", "Keqmtp", ",", 
         RowBox[{"C12EnoylCoAMAT", "[", "t", "]"}], ",", 
         RowBox[{"C16EnoylCoAMAT", "[", "t", "]"}], ",", 
         RowBox[{"C14EnoylCoAMAT", "[", "t", "]"}], ",", 
         RowBox[{"C10EnoylCoAMAT", "[", "t", "]"}], ",", 
         RowBox[{"C8EnoylCoAMAT", "[", "t", "]"}], ",", "NADtMAT", ",", 
         "CoAMAT", ",", 
         RowBox[{"C10AcylCoAMAT", "[", "t", "]"}], ",", 
         RowBox[{"C16AcylCoAMAT", "[", "t", "]"}], ",", 
         RowBox[{"C14AcylCoAMAT", "[", "t", "]"}], ",", 
         RowBox[{"C12AcylCoAMAT", "[", "t", "]"}], ",", 
         RowBox[{"C8AcylCoAMAT", "[", "t", "]"}], ",", 
         RowBox[{"C6AcylCoAMAT", "[", "t", "]"}], ",", 
         RowBox[{"NADHMAT", "[", "t", "]"}], ",", 
         RowBox[{"AcetylCoAMAT", "[", "t", "]"}], ",", 
         RowBox[{"C4AcetoacylCoAMAT", "[", "t", "]"}]}], "]"}]}], ",", 
      "\[IndentingNewLine]", 
      RowBox[{"vmtpC10", "\[Rule]", 
       RowBox[{"MTP", "[", 
        RowBox[{
        "sfmtpC10", ",", "Vmtp", ",", "KmmtpC10EnoylCoAMAT", ",", 
         "KmmtpC16EnoylCoAMAT", ",", "KmmtpC14EnoylCoAMAT", ",", 
         "KmmtpC12EnoylCoAMAT", ",", "KmmtpC8EnoylCoAMAT", ",", "KmmtpNADMAT",
          ",", "KmmtpCoAMAT", ",", "KmmtpC8AcylCoAMAT", ",", 
         "KmmtpC16AcylCoAMAT", ",", "KmmtpC14AcylCoAMAT", ",", 
         "KmmtpC12AcylCoAMAT", ",", "KmmtpC10AcylCoAMAT", ",", 
         "KmmtpC6AcylCoAMAT", ",", "KmmtpNADHMAT", ",", "KmmtpAcetylCoAMAT", 
         ",", "KicrotC4AcetoacylCoA", ",", "Keqmtp", ",", 
         RowBox[{"C10EnoylCoAMAT", "[", "t", "]"}], ",", 
         RowBox[{"C16EnoylCoAMAT", "[", "t", "]"}], ",", 
         RowBox[{"C14EnoylCoAMAT", "[", "t", "]"}], ",", 
         RowBox[{"C12EnoylCoAMAT", "[", "t", "]"}], ",", 
         RowBox[{"C8EnoylCoAMAT", "[", "t", "]"}], ",", "NADtMAT", ",", 
         "CoAMAT", ",", 
         RowBox[{"C8AcylCoAMAT", "[", "t", "]"}], ",", 
         RowBox[{"C16AcylCoAMAT", "[", "t", "]"}], ",", 
         RowBox[{"C14AcylCoAMAT", "[", "t", "]"}], ",", 
         RowBox[{"C12AcylCoAMAT", "[", "t", "]"}], ",", 
         RowBox[{"C10AcylCoAMAT", "[", "t", "]"}], ",", 
         RowBox[{"C6AcylCoAMAT", "[", "t", "]"}], ",", 
         RowBox[{"NADHMAT", "[", "t", "]"}], ",", 
         RowBox[{"AcetylCoAMAT", "[", "t", "]"}], ",", 
         RowBox[{"C4AcetoacylCoAMAT", "[", "t", "]"}]}], "]"}]}], ",", 
      "\[IndentingNewLine]", 
      RowBox[{"vmtpC8", "\[Rule]", 
       RowBox[{"MTP", "[", 
        RowBox[{
        "sfmtpC8", ",", "Vmtp", ",", "KmmtpC8EnoylCoAMAT", ",", 
         "KmmtpC16EnoylCoAMAT", ",", "KmmtpC14EnoylCoAMAT", ",", 
         "KmmtpC12EnoylCoAMAT", ",", "KmmtpC10EnoylCoAMAT", ",", 
         "KmmtpNADMAT", ",", "KmmtpCoAMAT", ",", "KmmtpC6AcylCoAMAT", ",", 
         "KmmtpC16AcylCoAMAT", ",", "KmmtpC14AcylCoAMAT", ",", 
         "KmmtpC12AcylCoAMAT", ",", "KmmtpC10AcylCoAMAT", ",", 
         "KmmtpC8AcylCoAMAT", ",", "KmmtpNADHMAT", ",", "KmmtpAcetylCoAMAT", 
         ",", "KicrotC4AcetoacylCoA", ",", "Keqmtp", ",", 
         RowBox[{"C8EnoylCoAMAT", "[", "t", "]"}], ",", 
         RowBox[{"C16EnoylCoAMAT", "[", "t", "]"}], ",", 
         RowBox[{"C14EnoylCoAMAT", "[", "t", "]"}], ",", 
         RowBox[{"C12EnoylCoAMAT", "[", "t", "]"}], ",", 
         RowBox[{"C10EnoylCoAMAT", "[", "t", "]"}], ",", "NADtMAT", ",", 
         "CoAMAT", ",", 
         RowBox[{"C6AcylCoAMAT", "[", "t", "]"}], ",", 
         RowBox[{"C16AcylCoAMAT", "[", "t", "]"}], ",", 
         RowBox[{"C14AcylCoAMAT", "[", "t", "]"}], ",", 
         RowBox[{"C12AcylCoAMAT", "[", "t", "]"}], ",", 
         RowBox[{"C10AcylCoAMAT", "[", "t", "]"}], ",", 
         RowBox[{"C8AcylCoAMAT", "[", "t", "]"}], ",", 
         RowBox[{"NADHMAT", "[", "t", "]"}], ",", 
         RowBox[{"AcetylCoAMAT", "[", "t", "]"}], ",", 
         RowBox[{"C4AcetoacylCoAMAT", "[", "t", "]"}]}], "]"}]}], ",", 
      "\[IndentingNewLine]", 
      RowBox[{"vacesink", "\[Rule]", 
       RowBox[{"RES", "[", 
        RowBox[{"Ksacesink", ",", 
         RowBox[{"AcetylCoAMAT", "[", "t", "]"}], ",", "K1acesink"}], "]"}]}],
       ",", "\[IndentingNewLine]", 
      RowBox[{"vfadhsink", "\[Rule]", 
       RowBox[{"RES", "[", 
        RowBox[{"Ksfadhsink", ",", 
         RowBox[{"FADHMAT", "[", "t", "]"}], ",", "K1fadhsink"}], "]"}]}], 
      ",", "\[IndentingNewLine]", 
      RowBox[{"vnadhsink", "\[Rule]", 
       RowBox[{"RES", "[", 
        RowBox[{"Ksnadhsink", ",", 
         RowBox[{"NADHMAT", "[", "t", "]"}], ",", "K1nadhsink"}], "]"}]}]}], 
     "}"}]}], ";"}], "\[IndentingNewLine]"}], "\[IndentingNewLine]", 
 RowBox[{
  RowBox[{
   RowBox[{"CoAMATX", "=", 
    RowBox[{"{", 
     RowBox[{"CoAMAT", "\[Rule]", 
      RowBox[{"CoAMATt", "-", 
       RowBox[{"C16AcylCoAMAT", "[", "t", "]"}], "-", 
       RowBox[{"C16EnoylCoAMAT", "[", "t", "]"}], "-", 
       RowBox[{"C16HydroxyacylCoAMAT", "[", "t", "]"}], "-", 
       RowBox[{"C16KetoacylCoAMAT", "[", "t", "]"}], "-", 
       RowBox[{"C14AcylCoAMAT", "[", "t", "]"}], "-", 
       RowBox[{"C14EnoylCoAMAT", "[", "t", "]"}], "-", 
       RowBox[{"C14HydroxyacylCoAMAT", "[", "t", "]"}], "-", 
       RowBox[{"C14KetoacylCoAMAT", "[", "t", "]"}], "-", 
       RowBox[{"C12AcylCoAMAT", "[", "t", "]"}], "-", 
       RowBox[{"C12EnoylCoAMAT", "[", "t", "]"}], "-", 
       RowBox[{"C12HydroxyacylCoAMAT", "[", "t", "]"}], "-", 
       RowBox[{"C12KetoacylCoAMAT", "[", "t", "]"}], "-", 
       RowBox[{"C10AcylCoAMAT", "[", "t", "]"}], "-", 
       RowBox[{"C10EnoylCoAMAT", "[", "t", "]"}], "-", 
       RowBox[{"C10HydroxyacylCoAMAT", "[", "t", "]"}], "-", 
       RowBox[{"C10KetoacylCoAMAT", "[", "t", "]"}], "-", 
       RowBox[{"C8AcylCoAMAT", "[", "t", "]"}], "-", 
       RowBox[{"C8EnoylCoAMAT", "[", "t", "]"}], "-", 
       RowBox[{"C8HydroxyacylCoAMAT", "[", "t", "]"}], "-", 
       RowBox[{"C8KetoacylCoAMAT", "[", "t", "]"}], "-", 
       RowBox[{"C6AcylCoAMAT", "[", "t", "]"}], "-", 
       RowBox[{"C6EnoylCoAMAT", "[", "t", "]"}], "-", 
       RowBox[{"C6HydroxyacylCoAMAT", "[", "t", "]"}], "-", 
       RowBox[{"C6KetoacylCoAMAT", "[", "t", "]"}], "-", 
       RowBox[{"C4AcylCoAMAT", "[", "t", "]"}], "-", 
       RowBox[{"C4EnoylCoAMAT", "[", "t", "]"}], "-", 
       RowBox[{"C4HydroxyacylCoAMAT", "[", "t", "]"}], "-", 
       RowBox[{"C4AcetoacylCoAMAT", "[", "t", "]"}], "-", 
       RowBox[{"AcetylCoAMAT", "[", "t", "]"}]}]}], "}"}]}], ";"}], 
  "\[IndentingNewLine]"}], "\[IndentingNewLine]", 
 RowBox[{
  RowBox[{
   RowBox[{"Parm", "=", 
    RowBox[{"{", "\[IndentingNewLine]", 
     RowBox[{
      RowBox[{"sfcpt1C16", "\[Rule]", "1"}], ",", 
      RowBox[{"Kmcpt1C16AcylCoACYT", "\[Rule]", "13.8"}], ",", 
      RowBox[{"Kmcpt1CarCYT", "\[Rule]", "250"}], ",", 
      RowBox[{"Kmcpt1C16AcylCarCYT", "\[Rule]", "136"}], ",", 
      RowBox[{"Kmcpt1CoACYT", "\[Rule]", "40.7"}], ",", 
      RowBox[{"Kicpt1MalCoACYT", "\[Rule]", "9.1"}], ",", 
      RowBox[{"Keqcpt1", "\[Rule]", "0.45"}], ",", " ", 
      RowBox[{"ncpt1", "\[Rule]", "2.4799"}], ",", "\[IndentingNewLine]", 
      RowBox[{"sfcactC16", "\[Rule]", "1"}], ",", 
      RowBox[{"sfcactC14", "\[Rule]", "1"}], ",", 
      RowBox[{"sfcactC12", "\[Rule]", "1"}], ",", 
      RowBox[{"sfcactC10", "\[Rule]", "1"}], ",", 
      RowBox[{"sfcactC8", "\[Rule]", "1"}], ",", 
      RowBox[{"sfcactC6", "\[Rule]", "1"}], ",", 
      RowBox[{"sfcactC4", "\[Rule]", "1"}], ",", 
      RowBox[{"fVcact", "\[Rule]", "1"}], ",", 
      RowBox[{"KmcactC16AcylCarCYT", "\[Rule]", "15"}], ",", 
      RowBox[{"KmcactC14AcylCarCYT", "\[Rule]", "15"}], ",", 
      RowBox[{"KmcactC12AcylCarCYT", "\[Rule]", "15"}], ",", 
      RowBox[{"KmcactC10AcylCarCYT", "\[Rule]", "15"}], ",", 
      RowBox[{"KmcactC8AcylCarCYT", "\[Rule]", "15"}], ",", 
      RowBox[{"KmcactC6AcylCarCYT", "\[Rule]", "15"}], ",", 
      RowBox[{"KmcactC4AcylCarCYT", "\[Rule]", "15"}], ",", 
      RowBox[{"KmcactCarMAT", "\[Rule]", "130"}], ",", 
      RowBox[{"KmcactC16AcylCarMAT", "\[Rule]", "15"}], ",", 
      RowBox[{"KmcactC14AcylCarMAT", "\[Rule]", "15"}], ",", 
      RowBox[{"KmcactC12AcylCarMAT", "\[Rule]", "15"}], ",", 
      RowBox[{"KmcactC10AcylCarMAT", "\[Rule]", "15"}], ",", 
      RowBox[{"KmcactC8AcylCarMAT", "\[Rule]", "15"}], ",", 
      RowBox[{"KmcactC6AcylCarMAT", "\[Rule]", "15"}], ",", 
      RowBox[{"KmcactC4AcylCarMAT", "\[Rule]", "15"}], ",", 
      RowBox[{"KmcactCarCYT", "\[Rule]", "130"}], ",", 
      RowBox[{"KicactC16AcylCarCYT", "\[Rule]", "56"}], ",", 
      RowBox[{"KicactC14AcylCarCYT", "\[Rule]", "56"}], ",", 
      RowBox[{"KicactC12AcylCarCYT", "\[Rule]", "56"}], ",", 
      RowBox[{"KicactC10AcylCarCYT", "\[Rule]", "56"}], ",", 
      RowBox[{"KicactC8AcylCarCYT", "\[Rule]", "56"}], ",", 
      RowBox[{"KicactC6AcylCarCYT", "\[Rule]", "56"}], ",", 
      RowBox[{"KicactC4AcylCarCYT", "\[Rule]", "56"}], ",", 
      RowBox[{"KicactCarCYT", "\[Rule]", "200"}], ",", 
      RowBox[{"Keqcact", "\[Rule]", "1"}], ",", "\[IndentingNewLine]", 
      RowBox[{"sfcpt2C16", "\[Rule]", "0.85"}], ",", 
      RowBox[{"sfcpt2C14", "\[Rule]", "1"}], ",", 
      RowBox[{"sfcpt2C12", "\[Rule]", "0.95"}], ",", 
      RowBox[{"sfcpt2C10", "\[Rule]", "0.95"}], ",", 
      RowBox[{"sfcpt2C8", "\[Rule]", "0.35"}], ",", 
      RowBox[{"sfcpt2C6", "\[Rule]", "0.15"}], ",", 
      RowBox[{"sfcpt2C4", "\[Rule]", "0.01"}], ",", 
      RowBox[{"Kmcpt2C16AcylCarMAT", "\[Rule]", "51"}], ",", 
      RowBox[{"Kmcpt2C14AcylCarMAT", "\[Rule]", "51"}], ",", 
      RowBox[{"Kmcpt2C12AcylCarMAT", "\[Rule]", "51"}], ",", 
      RowBox[{"Kmcpt2C10AcylCarMAT", "\[Rule]", "51"}], ",", 
      RowBox[{"Kmcpt2C8AcylCarMAT", "\[Rule]", "51"}], ",", 
      RowBox[{"Kmcpt2C6AcylCarMAT", "\[Rule]", "51"}], ",", 
      RowBox[{"Kmcpt2C4AcylCarMAT", "\[Rule]", "51"}], ",", 
      RowBox[{"Kmcpt2CoAMAT", "\[Rule]", "30"}], ",", 
      RowBox[{"Kmcpt2C16AcylCoAMAT", "\[Rule]", "38"}], ",", 
      RowBox[{"Kmcpt2C14AcylCoAMAT", "\[Rule]", "38"}], ",", 
      RowBox[{"Kmcpt2C12AcylCoAMAT", "\[Rule]", "38"}], ",", 
      RowBox[{"Kmcpt2C10AcylCoAMAT", "\[Rule]", "38"}], ",", 
      RowBox[{"Kmcpt2C8AcylCoAMAT", "\[Rule]", "38"}], ",", 
      RowBox[{"Kmcpt2C6AcylCoAMAT", "\[Rule]", "1000"}], ",", 
      RowBox[{"Kmcpt2C4AcylCoAMAT", "\[Rule]", "1000000"}], ",", 
      RowBox[{"Kmcpt2CarMAT", "\[Rule]", "350"}], ",", 
      RowBox[{"Keqcpt2", "\[Rule]", "2.22"}], ",", "\[IndentingNewLine]", 
      RowBox[{"sfvlcadC16", "\[Rule]", "1"}], ",", 
      RowBox[{"sfvlcadC14", "\[Rule]", "0.42"}], ",", 
      RowBox[{"sfvlcadC12", "\[Rule]", "0.11"}], ",", 
      RowBox[{"KmvlcadC16AcylCoAMAT", "\[Rule]", "6.5"}], ",", 
      RowBox[{"KmvlcadC14AcylCoAMAT", "\[Rule]", "4"}], ",", 
      RowBox[{"KmvlcadC12AcylCoAMAT", "\[Rule]", "2.7"}], ",", 
      RowBox[{"KmvlcadFAD", "\[Rule]", "0.12"}], ",", 
      RowBox[{"KmvlcadC16EnoylCoAMAT", "\[Rule]", "1.08"}], ",", 
      RowBox[{"KmvlcadC14EnoylCoAMAT", "\[Rule]", "1.08"}], ",", 
      RowBox[{"KmvlcadC12EnoylCoAMAT", "\[Rule]", "1.08"}], ",", 
      RowBox[{"KmvlcadFADH", "\[Rule]", "24.2"}], ",", 
      RowBox[{"Keqvlcad", "\[Rule]", "6"}], ",", "\[IndentingNewLine]", 
      RowBox[{"sflcadC16", "\[Rule]", "0.9"}], ",", 
      RowBox[{"sflcadC14", "\[Rule]", "1"}], ",", 
      RowBox[{"sflcadC12", "\[Rule]", "0.9"}], ",", 
      RowBox[{"sflcadC10", "\[Rule]", "0.75"}], ",", 
      RowBox[{"sflcadC8", "\[Rule]", "0.4"}], ",", 
      RowBox[{"KmlcadC16AcylCoAMAT", "\[Rule]", "2.5"}], ",", 
      RowBox[{"KmlcadC14AcylCoAMAT", "\[Rule]", "7.4"}], ",", 
      RowBox[{"KmlcadC12AcylCoAMAT", "\[Rule]", "9"}], ",", 
      RowBox[{"KmlcadC10AcylCoAMAT", "\[Rule]", "24.3"}], ",", 
      RowBox[{"KmlcadC8AcylCoAMAT", "\[Rule]", "123"}], ",", 
      RowBox[{"KmlcadFAD", "\[Rule]", "0.12"}], ",", 
      RowBox[{"KmlcadC16EnoylCoAMAT", "\[Rule]", "1.08"}], ",", 
      RowBox[{"KmlcadC14EnoylCoAMAT", "\[Rule]", "1.08"}], ",", 
      RowBox[{"KmlcadC12EnoylCoAMAT", "\[Rule]", "1.08"}], ",", 
      RowBox[{"KmlcadC10EnoylCoAMAT", "\[Rule]", "1.08"}], ",", 
      RowBox[{"KmlcadC8EnoylCoAMAT", "\[Rule]", "1.08"}], ",", 
      RowBox[{"KmlcadFADH", "\[Rule]", "24.2"}], ",", 
      RowBox[{"Keqlcad", "\[Rule]", "6"}], ",", "\[IndentingNewLine]", 
      RowBox[{"sfmcadC12", "\[Rule]", "0.38"}], ",", 
      RowBox[{"sfmcadC10", "\[Rule]", "0.8"}], ",", 
      RowBox[{"sfmcadC8", "\[Rule]", "0.87"}], ",", 
      RowBox[{"sfmcadC6", "\[Rule]", "1"}], ",", 
      RowBox[{"sfmcadC4", "\[Rule]", "0.12"}], ",", 
      RowBox[{"KmmcadC12AcylCoAMAT", "\[Rule]", "5.7"}], ",", 
      RowBox[{"KmmcadC10AcylCoAMAT", "\[Rule]", "5.4"}], ",", 
      RowBox[{"KmmcadC8AcylCoAMAT", "\[Rule]", "4"}], ",", 
      RowBox[{"KmmcadC6AcylCoAMAT", "\[Rule]", "9.4"}], ",", 
      RowBox[{"KmmcadC4AcylCoAMAT", "\[Rule]", "135"}], ",", 
      RowBox[{"KmmcadFAD", "\[Rule]", "0.12"}], ",", 
      RowBox[{"KmmcadC12EnoylCoAMAT", "\[Rule]", "1.08"}], ",", 
      RowBox[{"KmmcadC10EnoylCoAMAT", "\[Rule]", "1.08"}], ",", 
      RowBox[{"KmmcadC8EnoylCoAMAT", "\[Rule]", "1.08"}], ",", 
      RowBox[{"KmmcadC6EnoylCoAMAT", "\[Rule]", "1.08"}], ",", 
      RowBox[{"KmmcadC4EnoylCoAMAT", "\[Rule]", "1.08"}], ",", 
      RowBox[{"KmmcadFADH", "\[Rule]", "24.2"}], ",", 
      RowBox[{"Keqmcad", "\[Rule]", "6"}], ",", "\[IndentingNewLine]", 
      RowBox[{"sfscadC6", "\[Rule]", "0.3"}], ",", 
      RowBox[{"sfscadC4", "\[Rule]", "1"}], ",", 
      RowBox[{"KmscadC6AcylCoAMAT", "\[Rule]", "285"}], ",", 
      RowBox[{"KmscadC4AcylCoAMAT", "\[Rule]", "10.7"}], ",", 
      RowBox[{"KmscadFAD", "\[Rule]", "0.12"}], ",", 
      RowBox[{"KmscadC6EnoylCoAMAT", "\[Rule]", "1.08"}], ",", 
      RowBox[{"KmscadC4EnoylCoAMAT", "\[Rule]", "1.08"}], ",", 
      RowBox[{"KmscadFADH", "\[Rule]", "24.2"}], ",", 
      RowBox[{"Keqscad", "->", "6"}], ",", "\[IndentingNewLine]", 
      RowBox[{"sfcrotC16", "\[Rule]", "0.13"}], ",", 
      RowBox[{"sfcrotC14", "\[Rule]", "0.2"}], ",", 
      RowBox[{"sfcrotC12", "\[Rule]", "0.25"}], ",", 
      RowBox[{"sfcrotC10", "\[Rule]", "0.33"}], ",", 
      RowBox[{"sfcrotC8", "\[Rule]", "0.58"}], ",", 
      RowBox[{"sfcrotC6", "\[Rule]", "0.83"}], ",", 
      RowBox[{"sfcrotC4", "\[Rule]", "1"}], ",", 
      RowBox[{"KmcrotC16EnoylCoAMAT", "\[Rule]", "150"}], ",", 
      RowBox[{"KmcrotC14EnoylCoAMAT", "\[Rule]", "100"}], ",", 
      RowBox[{"KmcrotC12EnoylCoAMAT", "\[Rule]", "25"}], ",", 
      RowBox[{"KmcrotC10EnoylCoAMAT", "\[Rule]", "25"}], ",", 
      RowBox[{"KmcrotC8EnoylCoAMAT", "\[Rule]", "25"}], ",", 
      RowBox[{"KmcrotC6EnoylCoAMAT", "\[Rule]", "25"}], ",", 
      RowBox[{"KmcrotC4EnoylCoAMAT", "\[Rule]", "40"}], ",", 
      RowBox[{"KmcrotC16HydroxyacylCoAMAT", "\[Rule]", "45"}], ",", 
      RowBox[{"KmcrotC14HydroxyacylCoAMAT", "\[Rule]", "45"}], ",", 
      RowBox[{"KmcrotC12HydroxyacylCoAMAT", "\[Rule]", "45"}], ",", 
      RowBox[{"KmcrotC10HydroxyacylCoAMAT", "\[Rule]", "45"}], ",", 
      RowBox[{"KmcrotC8HydroxyacylCoAMAT", "\[Rule]", "45"}], ",", 
      RowBox[{"KmcrotC6HydroxyacylCoAMAT", "\[Rule]", "45"}], ",", 
      RowBox[{"KmcrotC4HydroxyacylCoAMAT", "\[Rule]", "45"}], ",", 
      RowBox[{"KicrotC4AcetoacylCoA", "\[Rule]", "1.6"}], ",", 
      RowBox[{"Keqcrot", "\[Rule]", "3.13"}], ",", "\[IndentingNewLine]", 
      RowBox[{"sfmschadC16", "\[Rule]", "0.6"}], ",", 
      RowBox[{"sfmschadC14", "\[Rule]", "0.5"}], ",", 
      RowBox[{"sfmschadC12", "\[Rule]", "0.43"}], ",", 
      RowBox[{"sfmschadC10", "\[Rule]", "0.64"}], ",", 
      RowBox[{"sfmschadC8", "\[Rule]", "0.89"}], ",", 
      RowBox[{"sfmschadC6", "\[Rule]", "1"}], ",", 
      RowBox[{"sfmschadC4", "\[Rule]", "0.67"}], ",", 
      RowBox[{"KmmschadC16HydroxyacylCoAMAT", "\[Rule]", "1.5"}], ",", 
      RowBox[{"KmmschadC14HydroxyacylCoAMAT", "\[Rule]", "1.8"}], ",", 
      RowBox[{"KmmschadC12HydroxyacylCoAMAT", "\[Rule]", "3.7"}], ",", 
      RowBox[{"KmmschadC10HydroxyacylCoAMAT", "\[Rule]", "8.8"}], ",", 
      RowBox[{"KmmschadC8HydroxyacylCoAMAT", "\[Rule]", "16.3"}], ",", 
      RowBox[{"KmmschadC6HydroxyacylCoAMAT", "\[Rule]", "28.6"}], ",", 
      RowBox[{"KmmschadC4HydroxyacylCoAMAT", "\[Rule]", "69.9"}], ",", 
      RowBox[{"KmmschadNADMAT", "\[Rule]", "58.5"}], ",", 
      RowBox[{"KmmschadC16KetoacylCoAMAT", "\[Rule]", "1.4"}], ",", 
      RowBox[{"KmmschadC14KetoacylCoAMAT", "\[Rule]", "1.4"}], ",", 
      RowBox[{"KmmschadC12KetoacylCoAMAT", "\[Rule]", "1.6"}], ",", 
      RowBox[{"KmmschadC10KetoacylCoAMAT", "\[Rule]", "2.3"}], ",", 
      RowBox[{"KmmschadC8KetoacylCoAMAT", "\[Rule]", "4.1"}], ",", 
      RowBox[{"KmmschadC6KetoacylCoAMAT", "\[Rule]", "5.8"}], ",", 
      RowBox[{"KmmschadC4AcetoacylCoAMAT", "\[Rule]", "16.9"}], ",", 
      RowBox[{"KmmschadNADHMAT", "\[Rule]", "5.4"}], ",", 
      RowBox[{"Keqmschad", "\[Rule]", 
       RowBox[{"2.17", "*", 
        SuperscriptBox["10", 
         RowBox[{"-", "4"}]]}]}], ",", "\[IndentingNewLine]", 
      RowBox[{"sfmckatC16", "\[Rule]", "0"}], ",", 
      RowBox[{"sfmckatC14", "\[Rule]", "0.2"}], ",", 
      RowBox[{"sfmckatC12", "\[Rule]", "0.38"}], ",", 
      RowBox[{"sfmckatC10", "\[Rule]", "0.65"}], ",", 
      RowBox[{"sfmckatC8", "\[Rule]", "0.81"}], ",", 
      RowBox[{"sfmckatC6", "\[Rule]", "1"}], ",", 
      RowBox[{"sfmckatC4", "\[Rule]", "0.49"}], ",", 
      RowBox[{"KmmckatC16KetoacylCoAMAT", "\[Rule]", "1.1"}], ",", 
      RowBox[{"KmmckatC14KetoacylCoAMAT", "\[Rule]", "1.2"}], ",", 
      RowBox[{"KmmckatC12KetoacylCoAMAT", "\[Rule]", "1.3"}], ",", 
      RowBox[{"KmmckatC10KetoacylCoAMAT", "\[Rule]", "2.1"}], ",", 
      RowBox[{"KmmckatC8KetoacylCoAMAT", "\[Rule]", "3.2"}], ",", 
      RowBox[{"KmmckatC6KetoacylCoAMAT", "\[Rule]", "6.7"}], ",", 
      RowBox[{"KmmckatC4AcetoacylCoAMAT", "\[Rule]", "12.4"}], ",", 
      RowBox[{"KmmckatCoAMAT", "\[Rule]", "26.6"}], ",", 
      RowBox[{"KmmckatC14AcylCoAMAT", "\[Rule]", "13.83"}], ",", 
      RowBox[{"KmmckatC16AcylCoAMAT", "\[Rule]", "13.83"}], ",", 
      RowBox[{"KmmckatC12AcylCoAMAT", "\[Rule]", "13.83"}], ",", 
      RowBox[{"KmmckatC10AcylCoAMAT", "\[Rule]", "13.83"}], ",", 
      RowBox[{"KmmckatC8AcylCoAMAT", "\[Rule]", "13.83"}], ",", 
      RowBox[{"KmmckatC6AcylCoAMAT", "\[Rule]", "13.83"}], ",", 
      RowBox[{"KmmckatC4AcylCoAMAT", "\[Rule]", "13.83"}], ",", 
      RowBox[{"KmmckatAcetylCoAMAT", "\[Rule]", "30"}], ",", 
      RowBox[{"Keqmckat", "\[Rule]", "1051"}], ",", "\[IndentingNewLine]", 
      RowBox[{"sfmtpC16", "\[Rule]", "1"}], ",", 
      RowBox[{"sfmtpC14", "\[Rule]", "0.9"}], ",", 
      RowBox[{"sfmtpC12", "\[Rule]", "0.81"}], ",", 
      RowBox[{"sfmtpC10", "\[Rule]", "0.73"}], ",", 
      RowBox[{"sfmtpC8", "\[Rule]", "0.34"}], ",", 
      RowBox[{"KmmtpC16EnoylCoAMAT", "\[Rule]", "25"}], ",", 
      RowBox[{"KmmtpC14EnoylCoAMAT", "\[Rule]", "25"}], ",", 
      RowBox[{"KmmtpC12EnoylCoAMAT", "\[Rule]", "25"}], ",", 
      RowBox[{"KmmtpC10EnoylCoAMAT", "\[Rule]", "25"}], ",", 
      RowBox[{"KmmtpC8EnoylCoAMAT", "\[Rule]", "25"}], ",", 
      RowBox[{"KmmtpNADMAT", "\[Rule]", "60"}], ",", 
      RowBox[{"KmmtpCoAMAT", "\[Rule]", "30"}], ",", 
      RowBox[{"KmmtpC14AcylCoAMAT", "\[Rule]", "13.83"}], ",", 
      RowBox[{"KmmtpC16AcylCoAMAT", "\[Rule]", "13.83"}], ",", 
      RowBox[{"KmmtpC12AcylCoAMAT", "\[Rule]", "13.83"}], ",", 
      RowBox[{"KmmtpC10AcylCoAMAT", "\[Rule]", "13.83"}], ",", 
      RowBox[{"KmmtpC8AcylCoAMAT", "\[Rule]", "13.83"}], ",", 
      RowBox[{"KmmtpC6AcylCoAMAT", "\[Rule]", "13.83"}], ",", 
      RowBox[{"KmmtpNADHMAT", "\[Rule]", "50"}], ",", 
      RowBox[{"KmmtpAcetylCoAMAT", "\[Rule]", "30"}], ",", 
      RowBox[{"Keqmtp", "\[Rule]", "0.71"}], ",", "\[IndentingNewLine]", 
      RowBox[{"Ksacesink", "\[Rule]", "6000000"}], ",", 
      StyleBox[" ",
       Background->RGBColor[1, 0.5, 0.5]], 
      RowBox[{"K1acesink", "\[Rule]", "70"}], ",", 
      RowBox[{"Ksfadhsink", "\[Rule]", "6000000"}], ",", 
      RowBox[{"K1fadhsink", "\[Rule]", "0.46"}], ",", 
      RowBox[{"Ksnadhsink", "\[Rule]", "6000000"}], ",", 
      RowBox[{"K1nadhsink", "\[Rule]", "16"}], ",", "\[IndentingNewLine]", 
      RowBox[{"C16AcylCoACYT", "\[Rule]", "0.1"}], ",", 
      RowBox[{"CarCYT", "\[Rule]", "200"}], ",", 
      RowBox[{"CoACYT", "\[Rule]", "140"}], ",", 
      RowBox[{"MalCoACYT", "\[Rule]", "0"}], ",", 
      RowBox[{"CarMAT", "->", "950"}], ",", 
      RowBox[{"FADtMAT", "\[Rule]", "0.77"}], ",", 
      RowBox[{"NADtMAT", "\[Rule]", "250"}], ",", 
      RowBox[{"CoAMATt", "\[Rule]", "5000"}], ",", "\[IndentingNewLine]", 
      RowBox[{"VCYT", "\[Rule]", 
       RowBox[{"2.2", "*", 
        SuperscriptBox["10", 
         RowBox[{"-", "6"}]]}]}], ",", 
      RowBox[{"VMAT", "\[Rule]", 
       RowBox[{"1.8", "*", 
        SuperscriptBox["10", 
         RowBox[{"-", "6"}]]}]}]}], "}"}]}], ";"}], 
  "\[IndentingNewLine]"}], "\[IndentingNewLine]", 
 RowBox[{
  RowBox[{
   RowBox[{"Parm2", "=", 
    RowBox[{"{", "\[IndentingNewLine]", 
     RowBox[{
      RowBox[{"Vcpt1", "\[Rule]", "0.012"}], ",", 
      RowBox[{"Vfcact", "\[Rule]", "0.42"}], ",", 
      RowBox[{"Vcpt2", "\[Rule]", "0.391"}], ",", 
      RowBox[{"Vvlcad", "\[Rule]", "0.008"}], ",", 
      RowBox[{"Vlcad", "\[Rule]", "0.01"}], ",", 
      RowBox[{"Vmcad", "\[Rule]", "0.081"}], ",", 
      RowBox[{"Vscad", "\[Rule]", "0.081"}], ",", 
      RowBox[{"Vcrot", "\[Rule]", "3.6"}], ",", 
      RowBox[{"Vmschad", "\[Rule]", "1"}], ",", 
      RowBox[{"Vmckat", "\[Rule]", "0.377"}], ",", 
      RowBox[{"Vmtp", "\[Rule]", "2.84"}]}], "}"}]}], ";"}], 
  "\[IndentingNewLine]"}], "\[IndentingNewLine]", 
 RowBox[{
  RowBox[{
   RowBox[{"InitialConditions", "=", 
    RowBox[{"{", "\[IndentingNewLine]", 
     RowBox[{
      RowBox[{
       RowBox[{"C16AcylCarCYT", "[", "0", "]"}], "\[Equal]", "0"}], ",", 
      RowBox[{
       RowBox[{"C16AcylCarMAT", "[", "0", "]"}], "\[Equal]", "0"}], ",", 
      RowBox[{
       RowBox[{"C16AcylCoAMAT", "[", "0", "]"}], "\[Equal]", "0"}], ",", 
      RowBox[{
       RowBox[{"C16EnoylCoAMAT", "[", "0", "]"}], "\[Equal]", "0"}], ",", 
      RowBox[{
       RowBox[{"C16HydroxyacylCoAMAT", "[", "0", "]"}], "\[Equal]", "0"}], 
      ",", 
      RowBox[{
       RowBox[{"C16KetoacylCoAMAT", "[", "0", "]"}], "\[Equal]", "0"}], ",", 
      "\[IndentingNewLine]", 
      RowBox[{
       RowBox[{"C14AcylCarCYT", "[", "0", "]"}], "\[Equal]", "0"}], ",", 
      RowBox[{
       RowBox[{"C14AcylCarMAT", "[", "0", "]"}], "\[Equal]", "1"}], ",", 
      RowBox[{
       RowBox[{"C14AcylCoAMAT", "[", "0", "]"}], "\[Equal]", "0"}], ",", 
      RowBox[{
       RowBox[{"C14EnoylCoAMAT", "[", "0", "]"}], "\[Equal]", "0"}], ",", 
      RowBox[{
       RowBox[{"C14HydroxyacylCoAMAT", "[", "0", "]"}], "\[Equal]", "0"}], 
      ",", 
      RowBox[{
       RowBox[{"C14KetoacylCoAMAT", "[", "0", "]"}], "\[Equal]", "0"}], ",", 
      "\[IndentingNewLine]", 
      RowBox[{
       RowBox[{"C12AcylCarCYT", "[", "0", "]"}], "\[Equal]", "0"}], ",", 
      RowBox[{
       RowBox[{"C12AcylCarMAT", "[", "0", "]"}], "\[Equal]", "0"}], ",", 
      RowBox[{
       RowBox[{"C12AcylCoAMAT", "[", "0", "]"}], "\[Equal]", "0"}], ",", 
      RowBox[{
       RowBox[{"C12EnoylCoAMAT", "[", "0", "]"}], "\[Equal]", "0"}], ",", 
      RowBox[{
       RowBox[{"C12HydroxyacylCoAMAT", "[", "0", "]"}], "\[Equal]", "0"}], 
      ",", 
      RowBox[{
       RowBox[{"C12KetoacylCoAMAT", "[", "0", "]"}], "\[Equal]", "0"}], ",", 
      "\[IndentingNewLine]", 
      RowBox[{
       RowBox[{"C10AcylCarCYT", "[", "0", "]"}], "\[Equal]", "0"}], ",", 
      RowBox[{
       RowBox[{"C10AcylCarMAT", "[", "0", "]"}], "\[Equal]", "0"}], ",", 
      RowBox[{
       RowBox[{"C10AcylCoAMAT", "[", "0", "]"}], "\[Equal]", "0"}], ",", 
      RowBox[{
       RowBox[{"C10EnoylCoAMAT", "[", "0", "]"}], "\[Equal]", "0"}], ",", 
      RowBox[{
       RowBox[{"C10HydroxyacylCoAMAT", "[", "0", "]"}], "\[Equal]", "0"}], 
      ",", 
      RowBox[{
       RowBox[{"C10KetoacylCoAMAT", "[", "0", "]"}], "\[Equal]", "0"}], ",", 
      "\[IndentingNewLine]", 
      RowBox[{
       RowBox[{"C8AcylCarCYT", "[", "0", "]"}], "\[Equal]", "0"}], ",", 
      RowBox[{
       RowBox[{"C8AcylCarMAT", "[", "0", "]"}], "\[Equal]", "0"}], ",", 
      RowBox[{
       RowBox[{"C8AcylCoAMAT", "[", "0", "]"}], "\[Equal]", "0"}], ",", 
      RowBox[{
       RowBox[{"C8EnoylCoAMAT", "[", "0", "]"}], "\[Equal]", "0"}], ",", 
      RowBox[{
       RowBox[{"C8HydroxyacylCoAMAT", "[", "0", "]"}], "\[Equal]", "0"}], ",", 
      RowBox[{
       RowBox[{"C8KetoacylCoAMAT", "[", "0", "]"}], "\[Equal]", "0"}], ",", 
      "\[IndentingNewLine]", 
      RowBox[{
       RowBox[{"C6AcylCarCYT", "[", "0", "]"}], "\[Equal]", "0"}], ",", 
      RowBox[{
       RowBox[{"C6AcylCarMAT", "[", "0", "]"}], "\[Equal]", "0"}], ",", 
      RowBox[{
       RowBox[{"C6AcylCoAMAT", "[", "0", "]"}], "\[Equal]", "0"}], ",", 
      RowBox[{
       RowBox[{"C6EnoylCoAMAT", "[", "0", "]"}], "\[Equal]", "0"}], ",", 
      RowBox[{
       RowBox[{"C6HydroxyacylCoAMAT", "[", "0", "]"}], "\[Equal]", "0"}], ",", 
      RowBox[{
       RowBox[{"C6KetoacylCoAMAT", "[", "0", "]"}], "\[Equal]", "0"}], ",", 
      "\[IndentingNewLine]", 
      RowBox[{
       RowBox[{"C4AcylCarCYT", "[", "0", "]"}], "\[Equal]", "0"}], ",", 
      RowBox[{
       RowBox[{"C4AcylCarMAT", "[", "0", "]"}], "\[Equal]", "0"}], ",", 
      RowBox[{
       RowBox[{"C4AcylCoAMAT", "[", "0", "]"}], "\[Equal]", "0"}], ",", 
      RowBox[{
       RowBox[{"C4EnoylCoAMAT", "[", "0", "]"}], "\[Equal]", "0"}], ",", 
      RowBox[{
       RowBox[{"C4HydroxyacylCoAMAT", "[", "0", "]"}], "\[Equal]", "0"}], ",", 
      RowBox[{
       RowBox[{"C4AcetoacylCoAMAT", "[", "0", "]"}], "\[Equal]", "0"}], ",", 
      "\[IndentingNewLine]", 
      RowBox[{
       RowBox[{"AcetylCoAMAT", "[", "0", "]"}], "\[Equal]", "70"}], ",", 
      RowBox[{
       RowBox[{"FADHMAT", "[", "0", "]"}], "\[Equal]", 
       StyleBox["0.46",
        FontFamily->"Courier New",
        FontColor->RGBColor[0., 0.5019607843137255, 0.]]}], ",", 
      RowBox[{
       RowBox[{"NADHMAT", "[", "0", "]"}], "\[Equal]", "16"}]}], "}"}]}], 
   ";"}], "\[IndentingNewLine]"}], "\[IndentingNewLine]", 
 RowBox[{
  RowBox[{"Vars", "=", 
   RowBox[{"{", "\[IndentingNewLine]", 
    RowBox[{
    "C16AcylCarCYT", ",", "C16AcylCarMAT", ",", "C16AcylCoAMAT", ",", 
     "C16EnoylCoAMAT", ",", "C16HydroxyacylCoAMAT", ",", "C16KetoacylCoAMAT", 
     ",", "\[IndentingNewLine]", "C14AcylCarCYT", ",", "C14AcylCarMAT", ",", 
     "C14AcylCoAMAT", ",", "C14EnoylCoAMAT", ",", "C14HydroxyacylCoAMAT", ",",
      "C14KetoacylCoAMAT", ",", "\[IndentingNewLine]", "C12AcylCarCYT", ",", 
     "C12AcylCarMAT", ",", "C12AcylCoAMAT", ",", "C12EnoylCoAMAT", ",", 
     "C12HydroxyacylCoAMAT", ",", "C12KetoacylCoAMAT", ",", 
     "\[IndentingNewLine]", "C10AcylCarCYT", ",", "C10AcylCarMAT", ",", 
     "C10AcylCoAMAT", ",", "C10EnoylCoAMAT", ",", "C10HydroxyacylCoAMAT", ",",
      "C10KetoacylCoAMAT", ",", "\[IndentingNewLine]", "C8AcylCarCYT", ",", 
     "C8AcylCarMAT", ",", "C8AcylCoAMAT", ",", "C8EnoylCoAMAT", ",", 
     "C8HydroxyacylCoAMAT", ",", "C8KetoacylCoAMAT", ",", 
     "\[IndentingNewLine]", "C6AcylCarCYT", ",", "C6AcylCarMAT", ",", 
     "C6AcylCoAMAT", ",", "C6EnoylCoAMAT", ",", "C6HydroxyacylCoAMAT", ",", 
     "C6KetoacylCoAMAT", ",", "\[IndentingNewLine]", "C4AcylCarCYT", ",", 
     "C4AcylCarMAT", ",", "C4AcylCoAMAT", ",", "C4EnoylCoAMAT", ",", 
     "C4HydroxyacylCoAMAT", ",", "C4AcetoacylCoAMAT", ",", 
     "\[IndentingNewLine]", "AcetylCoAMAT", ",", "FADHMAT", ",", "NADHMAT"}], 
    "}"}]}], ";"}]}], "Input",
 CellChangeTimes->{{3.49033632684375*^9, 3.490336330578125*^9}, {
   3.490336364078125*^9, 3.49033654615625*^9}, {3.490336671046875*^9, 
   3.4903368766875*^9}, {3.49033913559375*^9, 3.490339355640625*^9}, {
   3.490341195015625*^9, 3.490341806984375*^9}, {3.49034975878125*^9, 
   3.4903497934375*^9}, {3.49189429596875*^9, 3.491894555453125*^9}, {
   3.49189460015625*^9, 3.49189463259375*^9}, {3.4918946951875*^9, 
   3.49189482253125*^9}, {3.4918948665625*^9, 3.491894972140625*^9}, {
   3.491895068640625*^9, 3.49189525965625*^9}, {3.491895327015625*^9, 
   3.491895569703125*^9}, {3.491895645046875*^9, 3.491895810640625*^9}, {
   3.4918963691875*^9, 3.4918963805625*^9}, {3.49189688278125*^9, 
   3.49189694175*^9}, {3.491898080578125*^9, 3.491898081484375*^9}, {
   3.4918982166875*^9, 3.491898230140625*^9}, {3.491898271421875*^9, 
   3.491898513875*^9}, {3.491898614390625*^9, 3.491898663890625*^9}, {
   3.49189885528125*^9, 3.4918990861875*^9}, {3.4918994204375*^9, 
   3.49189951471875*^9}, {3.4918995453125*^9, 3.49189974634375*^9}, {
   3.49189984628125*^9, 3.491899850203125*^9}, {3.49352235571875*^9, 
   3.493522603703125*^9}, {3.4935243883125*^9, 3.493524752546875*^9}, {
   3.493525739578125*^9, 3.493525789765625*^9}, {3.49352647221875*^9, 
   3.49352651478125*^9}, {3.493526554625*^9, 3.493526566984375*^9}, {
   3.4935313500625*^9, 3.493531567078125*^9}, {3.493531613*^9, 
   3.493531800625*^9}, {3.493532209125*^9, 3.493532311109375*^9}, {
   3.493532378109375*^9, 3.4935324143125*^9}, {3.493532514640625*^9, 
   3.4935327125*^9}, {3.493535831828125*^9, 3.493535860453125*^9}, {
   3.493536501734375*^9, 3.4935365024375*^9}, {3.4935365513125*^9, 
   3.49353657553125*^9}, {3.493536613390625*^9, 3.4935366628125*^9}, {
   3.4935367173125*^9, 3.493536773046875*^9}, {3.493536942890625*^9, 
   3.493537219484375*^9}, {3.493538634140625*^9, 3.493538778703125*^9}, {
   3.493538860921875*^9, 3.493538874515625*^9}, {3.493538909*^9, 
   3.4935389535*^9}, {3.493539534015625*^9, 3.493539536703125*^9}, {
   3.49353958271875*^9, 3.4935396210625*^9}, {3.4935396769375*^9, 
   3.493539724703125*^9}, {3.49353995353125*^9, 3.4935400255625*^9}, {
   3.493540109796875*^9, 3.493540247046875*^9}, {3.49354028334375*^9, 
   3.4935403468125*^9}, {3.493540379609375*^9, 3.493540506265625*^9}, {
   3.493540567203125*^9, 3.493540618890625*^9}, {3.493541008546875*^9, 
   3.493541052875*^9}, {3.493541404921875*^9, 3.493541535984375*^9}, {
   3.493541566078125*^9, 3.493541711640625*^9}, {3.493541917765625*^9, 
   3.4935419811875*^9}, {3.49354201975*^9, 3.493542579703125*^9}, {
   3.49354261884375*^9, 3.493542827953125*^9}, {3.49354285884375*^9, 
   3.4935431838125*^9}, {3.494142151625*^9, 3.494142153328125*^9}, {
   3.49414314634375*^9, 3.494143263390625*^9}, {3.49414330640625*^9, 
   3.4941436175625*^9}, {3.4941510911875*^9, 3.49415143546875*^9}, {
   3.494151471375*^9, 3.494151525609375*^9}, {3.494152046796875*^9, 
   3.494152049703125*^9}, {3.494152157953125*^9, 3.494152206390625*^9}, {
   3.49415225903125*^9, 3.494152293640625*^9}, {3.494234214296875*^9, 
   3.49423422165625*^9}, {3.4942343816875*^9, 3.494235259390625*^9}, {
   3.494235473171875*^9, 3.49423574253125*^9}, {3.494236160421875*^9, 
   3.49423621784375*^9}, {3.49423633009375*^9, 3.4942363305625*^9}, {
   3.4942363938125*^9, 3.49423658134375*^9}, {3.494237287203125*^9, 
   3.494237288765625*^9}, {3.494302134984375*^9, 3.49430231984375*^9}, {
   3.494302369328125*^9, 3.49430240271875*^9}, {3.4943024814375*^9, 
   3.494302692890625*^9}, {3.494302725984375*^9, 3.49430307603125*^9}, {
   3.49430313359375*^9, 3.49430317346875*^9}, {3.4948184886875*^9, 
   3.494818542046875*^9}, {3.4948185813125*^9, 3.494818616921875*^9}, {
   3.49481864821875*^9, 3.4948186741875*^9}, {3.494819062578125*^9, 
   3.49481915596875*^9}, {3.494821013890625*^9, 3.49482106053125*^9}, {
   3.494821119828125*^9, 3.494821121578125*^9}, {3.494821263859375*^9, 
   3.494821275453125*^9}, {3.494821835640625*^9, 3.49482193259375*^9}, {
   3.49482211196875*^9, 3.494822641796875*^9}, {3.49482270328125*^9, 
   3.494822879625*^9}, {3.494822913359375*^9, 3.49482293525*^9}, {
   3.494822968484375*^9, 3.49482299378125*^9}, {3.49482309025*^9, 
   3.49482310034375*^9}, {3.494823137046875*^9, 3.494823137890625*^9}, {
   3.49482319403125*^9, 3.494823220890625*^9}, {3.494823305203125*^9, 
   3.4948233096875*^9}, {3.49482339259375*^9, 3.49482341990625*^9}, {
   3.49482345109375*^9, 3.494823453546875*^9}, {3.494823484921875*^9, 
   3.494823583078125*^9}, {3.494826867640625*^9, 3.494826869125*^9}, {
   3.49482743403125*^9, 3.4948274356875*^9}, {3.494827505953125*^9, 
   3.494827615703125*^9}, 3.494827665578125*^9, {3.494829267796875*^9, 
   3.4948292888125*^9}, {3.49482936053125*^9, 3.494829363203125*^9}, {
   3.49482956925*^9, 3.49482957703125*^9}, 3.494829627171875*^9, {
   3.494830438375*^9, 3.49483045453125*^9}, {3.494830601796875*^9, 
   3.494830614296875*^9}, {3.49483084778125*^9, 3.494830853109375*^9}, {
   3.494830893734375*^9, 3.494830903375*^9}, {3.494831908234375*^9, 
   3.494832247546875*^9}, {3.494832342953125*^9, 3.494832343765625*^9}, {
   3.494832381671875*^9, 3.494832386109375*^9}, {3.494832426875*^9, 
   3.494832439328125*^9}, {3.494832469734375*^9, 3.49483251459375*^9}, {
   3.49483257040625*^9, 3.49483257584375*^9}, {3.4948326649375*^9, 
   3.494832826859375*^9}, {3.494833067625*^9, 3.4948330684375*^9}, 
   3.494833101578125*^9, {3.49483315409375*^9, 3.49483316315625*^9}, {
   3.494833259640625*^9, 3.49483328353125*^9}, {3.494833406109375*^9, 
   3.494833510703125*^9}, {3.494833605515625*^9, 3.49483360603125*^9}, {
   3.49483428084375*^9, 3.494834451234375*^9}, {3.494834875375*^9, 
   3.49483487578125*^9}, 3.4948351131875*^9, {3.494835151765625*^9, 
   3.494835160375*^9}, {3.494838000484375*^9, 3.49483811496875*^9}, {
   3.494846938453125*^9, 3.494846938984375*^9}, {3.494847780296875*^9, 
   3.4948477815625*^9}, {3.49490621590625*^9, 3.494906216578125*^9}, 
   3.494914298328125*^9, {3.49491637040625*^9, 3.494916370765625*^9}, {
   3.494916424921875*^9, 3.494916425*^9}, 3.49491655740625*^9, {
   3.4949166096875*^9, 3.4949166103125*^9}, {3.49491748284375*^9, 
   3.49491748853125*^9}, {3.494922391203125*^9, 3.49492239290625*^9}, {
   3.494922448859375*^9, 3.49492245890625*^9}, {3.494922497203125*^9, 
   3.494922500453125*^9}, {3.495120879035725*^9, 3.4951208791985683`*^9}, {
   3.4951209501840687`*^9, 3.495120951694242*^9}, {3.495121005322798*^9, 
   3.495121006837408*^9}, {3.495121049927929*^9, 3.495121051280054*^9}, {
   3.495121123716422*^9, 3.495121125551434*^9}, {3.495121177662735*^9, 
   3.495121180130315*^9}, {3.495271887671875*^9, 3.495271934046875*^9}, {
   3.497168336578125*^9, 3.497168337625*^9}, {3.4973237874375*^9, 
   3.4973237906875*^9}, {3.4973458345*^9, 3.497345843015625*^9}, {
   3.49734783021875*^9, 3.49734783075*^9}, 3.497347862359375*^9, {
   3.49734861984375*^9, 3.49734863728125*^9}, 3.497348875140625*^9, {
   3.497350023921875*^9, 3.497350026890625*^9}, {3.49735079075*^9, 
   3.497350791328125*^9}, {3.497680258125*^9, 3.49768028565625*^9}, {
   3.4976804075625*^9, 3.497680429609375*^9}, 3.49768050284375*^9, {
   3.49768080459375*^9, 3.49768080478125*^9}, {3.49768090053125*^9, 
   3.497680901078125*^9}, {3.497681088890625*^9, 3.497681140609375*^9}, {
   3.49768174996875*^9, 3.497681756953125*^9}, {3.497681812671875*^9, 
   3.497681817671875*^9}, 3.49768221175*^9, {3.497682283171875*^9, 
   3.497682288109375*^9}, {3.49777757765625*^9, 3.497777626640625*^9}, {
   3.497777774640625*^9, 3.49777791696875*^9}, {3.497778006359375*^9, 
   3.497778040765625*^9}, {3.497778073890625*^9, 3.4977781805625*^9}, 
   3.497778225171875*^9, 3.497778442265625*^9, {3.497778534875*^9, 
   3.49777856259375*^9}, {3.49777873790625*^9, 3.497778738671875*^9}, {
   3.498970635984375*^9, 3.498970641796875*^9}, {3.49899047690625*^9, 
   3.498990534703125*^9}, {3.498990893625*^9, 3.4989908961875*^9}, {
   3.506414681765625*^9, 3.506414688390625*^9}, {3.50676570646875*^9, 
   3.506765712296875*^9}, {3.506767935328125*^9, 3.5067679390625*^9}, {
   3.50676798903125*^9, 3.506767992828125*^9}, {3.5067680466875*^9, 
   3.506768050859375*^9}, {3.506768211484375*^9, 3.50676821690625*^9}, {
   3.50676826534375*^9, 3.506768268*^9}, {3.506768340140625*^9, 
   3.5067683439375*^9}, {3.5067683989375*^9, 3.50676840409375*^9}, {
   3.506768463828125*^9, 3.506768465*^9}, {3.506768523078125*^9, 
   3.50676852478125*^9}, {3.506768591328125*^9, 3.50676859275*^9}, {
   3.506769390359375*^9, 3.506769394484375*^9}, 3.506846770625*^9, 
   3.50684683015625*^9, 3.506846875203125*^9, {3.506847641078125*^9, 
   3.50684764603125*^9}, 3.506847703265625*^9, {3.506847743890625*^9, 
   3.5068477675*^9}, {3.506847799546875*^9, 3.50684782315625*^9}, {
   3.50684787434375*^9, 3.5068479043125*^9}, 3.50684794728125*^9, {
   3.50684799459375*^9, 3.50684799475*^9}, {3.506848040859375*^9, 
   3.506848059765625*^9}, 3.506848094703125*^9, {3.50684814190625*^9, 
   3.50684819378125*^9}, {3.5068482406875*^9, 3.506848240828125*^9}, 
   3.50684829146875*^9, 3.506848331734375*^9, {3.506848387765625*^9, 
   3.50684839353125*^9}, {3.506848438296875*^9, 3.50684843859375*^9}, {
   3.506848500796875*^9, 3.5068485009375*^9}, {3.506848559765625*^9, 
   3.506848559921875*^9}, {3.506848603125*^9, 3.50684860325*^9}, {
   3.5068486650625*^9, 3.506848667359375*^9}, {3.506848709890625*^9, 
   3.506848710015625*^9}, {3.506848753578125*^9, 3.506848753859375*^9}, {
   3.50684880240625*^9, 3.5068488025625*^9}, {3.50684884515625*^9, 
   3.506848845703125*^9}, 3.506848883859375*^9, {3.506848922421875*^9, 
   3.506848923515625*^9}, {3.506848977546875*^9, 3.506848977703125*^9}, {
   3.506849023375*^9, 3.5068490235*^9}, {3.5068490605625*^9, 
   3.506849060703125*^9}, {3.5068491060625*^9, 3.506849106859375*^9}, {
   3.506849149109375*^9, 3.506849150578125*^9}, 3.50684919859375*^9, 
   3.5068493254375*^9, {3.5068505126875*^9, 3.506850513078125*^9}, {
   3.50685055525*^9, 3.506850558109375*^9}, 3.506850601765625*^9, 
   3.506850671296875*^9, {3.5068507105625*^9, 3.5068507109375*^9}, {
   3.506850758234375*^9, 3.5068507816875*^9}, {3.508055074609375*^9, 
   3.5080550773125*^9}, {3.508055123578125*^9, 3.508055123890625*^9}, {
   3.508055267828125*^9, 3.508055268203125*^9}, {3.5080554336875*^9, 
   3.508055433921875*^9}, {3.508055562609375*^9, 3.508055566140625*^9}, {
   3.508055626765625*^9, 3.50805562690625*^9}, {3.508062599953125*^9, 
   3.508062630078125*^9}, {3.50856361628125*^9, 3.508563747484375*^9}, {
   3.508564154*^9, 3.50856431196875*^9}, {3.508564349828125*^9, 
   3.50856463484375*^9}, {3.508565008296875*^9, 3.50856517746875*^9}, {
   3.508565222609375*^9, 3.508565361515625*^9}, {3.50856572925*^9, 
   3.50856572940625*^9}, {3.50856583003125*^9, 3.50856583334375*^9}, {
   3.508566542171875*^9, 3.50856654234375*^9}, {3.508566679640625*^9, 
   3.508566679796875*^9}, {3.50857331575*^9, 3.50857346409375*^9}, {
   3.508573554609375*^9, 3.508573595734375*^9}, {3.508573721578125*^9, 
   3.5085740005*^9}, {3.508574060375*^9, 3.5085741295625*^9}, {
   3.508574200375*^9, 3.508574220484375*^9}, {3.5085742994375*^9, 
   3.50857432378125*^9}, 3.508574557578125*^9, {3.50857462571875*^9, 
   3.5085750135625*^9}, {3.508575086828125*^9, 3.508575144671875*^9}, {
   3.508575742328125*^9, 3.5085757425*^9}, {3.508576186765625*^9, 
   3.50857618709375*^9}, {3.508576260671875*^9, 3.508576260828125*^9}, 
   3.50857631334375*^9, {3.508577516515625*^9, 3.5085775846875*^9}, {
   3.508577645859375*^9, 3.50857769590625*^9}, {3.50857776290625*^9, 
   3.50857778309375*^9}, {3.508577846984375*^9, 3.508578486734375*^9}, {
   3.508578527265625*^9, 3.50857867196875*^9}, {3.50857873309375*^9, 
   3.50857885428125*^9}, {3.50857894471875*^9, 3.508579013890625*^9}, {
   3.50857904859375*^9, 3.508579070984375*^9}, {3.50857910521875*^9, 
   3.50857910540625*^9}, {3.508579159765625*^9, 3.508579160140625*^9}, 
   3.508579351671875*^9, {3.50858116684375*^9, 3.508581256140625*^9}, {
   3.5085812975*^9, 3.508581297671875*^9}, {3.508581605203125*^9, 
   3.508581606546875*^9}, {3.5085836325625*^9, 3.508583632921875*^9}, {
   3.50858377378125*^9, 3.508583774140625*^9}, 3.508583822140625*^9, {
   3.508583874421875*^9, 3.508583876140625*^9}, {3.508583921625*^9, 
   3.508583959671875*^9}, {3.508584127140625*^9, 3.508584165828125*^9}, {
   3.5085854924375*^9, 3.50858549325*^9}, {3.508585780546875*^9, 
   3.508585780921875*^9}, {3.51340978603125*^9, 3.513409859890625*^9}, {
   3.5134099006875*^9, 3.513410003515625*^9}, {3.5134100644375*^9, 
   3.513410151875*^9}, {3.513410426703125*^9, 3.513410465046875*^9}, {
   3.513410618453125*^9, 3.51341062034375*^9}, {3.51341072134375*^9, 
   3.51341072365625*^9}, 3.5134108025625*^9, {3.51341088775*^9, 
   3.513410889734375*^9}, {3.513411429875*^9, 3.513411439953125*^9}, {
   3.51341184678125*^9, 3.513411847234375*^9}, {3.513481825984375*^9, 
   3.5134819233125*^9}, 3.513482057421875*^9, {3.51348497865625*^9, 
   3.51348497890625*^9}, {3.513485029046875*^9, 3.5134850321875*^9}, {
   3.5146958456875*^9, 3.514695847*^9}, 3.51469988259375*^9, {
   3.514700054734375*^9, 3.514700133765625*^9}, {3.514700241046875*^9, 
   3.514700241546875*^9}, {3.514700417*^9, 3.514700420578125*^9}, {
   3.5188477059375*^9, 3.518847724171875*^9}, {3.518847813984375*^9, 
   3.51884781428125*^9}, {3.51884787571875*^9, 3.51884787609375*^9}, 
   3.518847928671875*^9, 3.5188479888125*^9, 3.518848052015625*^9, {
   3.5188480941875*^9, 3.518848094375*^9}, {3.5188481549375*^9, 
   3.518848155015625*^9}, {3.51884821984375*^9, 3.51884822553125*^9}, {
   3.51884829128125*^9, 3.518848291390625*^9}, {3.518848346234375*^9, 
   3.5188483463125*^9}, {3.518848393421875*^9, 3.518848393484375*^9}, {
   3.5188484475*^9, 3.518848447734375*^9}, {3.51884850475*^9, 
   3.518848504796875*^9}, {3.5188487274375*^9, 3.518848727515625*^9}, {
   3.518849030359375*^9, 3.5188490305625*^9}, {3.51884910553125*^9, 
   3.518849105859375*^9}, {3.518849165140625*^9, 3.518849186609375*^9}, {
   3.518849277140625*^9, 3.51884927728125*^9}, {3.52030976371875*^9, 
   3.520309778546875*^9}, 3.52031473028125*^9, {3.52031497396875*^9, 
   3.5203149743125*^9}, 3.520315535625*^9, 3.5203155963125*^9, 
   3.520315721984375*^9, {3.520316075375*^9, 3.520316094234375*^9}, {
   3.52031614446875*^9, 3.520316144546875*^9}, {3.52031619471875*^9, 
   3.52031619521875*^9}, 3.52031624165625*^9, 3.5203163064375*^9, {
   3.520316377046875*^9, 3.520316377703125*^9}, {3.520316434625*^9, 
   3.5203164346875*^9}, {3.5203165164375*^9, 3.52031651815625*^9}, {
   3.52031659109375*^9, 3.520316591265625*^9}, {3.520316652140625*^9, 
   3.520316652265625*^9}, {3.52031669290625*^9, 3.52031669303125*^9}, {
   3.520316738109375*^9, 3.520316738171875*^9}, {3.520316792828125*^9, 
   3.520316792890625*^9}, {3.52031686*^9, 3.520316860125*^9}, {
   3.52031693921875*^9, 3.52031693934375*^9}, {3.520318236046875*^9, 
   3.52031823621875*^9}, {3.520742868015625*^9, 3.52074293175*^9}, {
   3.520743005296875*^9, 3.520743008265625*^9}, {3.520743056921875*^9, 
   3.520743100296875*^9}, {3.520743131765625*^9, 3.520743141078125*^9}, {
   3.520743202609375*^9, 3.520743202796875*^9}, {3.52074333346875*^9, 
   3.52074333378125*^9}, 3.52074405278125*^9, {3.52074410409375*^9, 
   3.520744104625*^9}, 3.520744151140625*^9, 3.520746034953125*^9, 
   3.520746084125*^9, 3.5207461761875*^9, {3.5211719026886797`*^9, 
   3.5211719226467657`*^9}, {3.521171961570594*^9, 3.5211719795495033`*^9}, {
   3.521172177393194*^9, 3.521172178191263*^9}, {3.5211725655334063`*^9, 
   3.521172595583372*^9}, {3.5211727773413687`*^9, 3.521172778664266*^9}, {
   3.521172933390122*^9, 3.52117293362492*^9}, {3.521172976294199*^9, 
   3.5211729764406757`*^9}, {3.5211730618405647`*^9, 3.521173062012541*^9}, {
   3.521866279875*^9, 3.5218663398125*^9}, {3.52186649834375*^9, 
   3.521866498453125*^9}, {3.52186668421875*^9, 3.5218667244375*^9}, {
   3.521866791765625*^9, 3.521866791984375*^9}, {3.52186706984375*^9, 
   3.5218670704375*^9}, {3.52186712225*^9, 3.521867122390625*^9}, {
   3.521867190015625*^9, 3.52186719025*^9}, 3.52186730096875*^9, {
   3.5218673504375*^9, 3.52186735059375*^9}, {3.521868816484375*^9, 
   3.5218688576875*^9}, {3.52186894678125*^9, 3.521868984140625*^9}, 
   3.521869117625*^9, {3.521869236265625*^9, 3.521869256515625*^9}, {
   3.52187152540625*^9, 3.5218715259375*^9}, {3.521871609171875*^9, 
   3.52187160934375*^9}, {3.521871697359375*^9, 3.521871697453125*^9}, {
   3.521871753765625*^9, 3.52187175396875*^9}, {3.52187181075*^9, 
   3.521871811171875*^9}, {3.521871872859375*^9, 3.521871873203125*^9}, {
   3.521871933828125*^9, 3.52187193421875*^9}, {3.52187200490625*^9, 
   3.5218720051875*^9}, 3.52187304071875*^9, {3.52187563278125*^9, 
   3.521875633109375*^9}, {3.5218756810625*^9, 3.521875681359375*^9}, {
   3.52187574075*^9, 3.52187574109375*^9}, {3.521875783625*^9, 
   3.5218757838125*^9}, {3.521875839015625*^9, 3.521875839171875*^9}, {
   3.52187590225*^9, 3.5218759024375*^9}, 3.521875956296875*^9, {
   3.521878034921875*^9, 3.521878048078125*^9}, {3.521878146*^9, 
   3.521878146390625*^9}, {3.52187818909375*^9, 3.521878189390625*^9}, {
   3.521878260546875*^9, 3.52187826090625*^9}, {3.521878340375*^9, 
   3.52187834059375*^9}, {3.5218783833125*^9, 3.5218783835*^9}, {
   3.521878494703125*^9, 3.52187849484375*^9}, 3.52187854415625*^9, {
   3.5218790058125*^9, 3.52187900903125*^9}, {3.52187907875*^9, 
   3.521879079078125*^9}, {3.52187913625*^9, 3.521879136546875*^9}, {
   3.521879191484375*^9, 3.5218791918125*^9}, {3.52187924665625*^9, 
   3.521879246796875*^9}, {3.521879288703125*^9, 3.52187928890625*^9}, {
   3.52187934496875*^9, 3.521879345140625*^9}, 3.521879385984375*^9, {
   3.5230101386875*^9, 3.52301014559375*^9}, {3.523010175625*^9, 
   3.52301020240625*^9}, 3.52301026840625*^9, {3.523010428453125*^9, 
   3.52301043096875*^9}, {3.523010532109375*^9, 3.523010533875*^9}, {
   3.523010572125*^9, 3.523010602328125*^9}, 3.523010645671875*^9, {
   3.523010680484375*^9, 3.523010704234375*^9}, 3.523010741359375*^9, {
   3.523010773671875*^9, 3.523010773828125*^9}, 3.523010809640625*^9, {
   3.5230108795*^9, 3.523010884265625*^9}, {3.523010925625*^9, 
   3.523010926109375*^9}, {3.523010958203125*^9, 3.5230109844375*^9}, 
   3.523011042328125*^9, {3.525087520375*^9, 3.525087520609375*^9}, {
   3.525144243796875*^9, 3.525144247296875*^9}, {3.525144656890625*^9, 
   3.52514466121875*^9}, {3.526977427890625*^9, 3.526977428046875*^9}, {
   3.5269775045*^9, 3.526977512296875*^9}, {3.526977592515625*^9, 
   3.52697759271875*^9}, {3.526978779140625*^9, 3.526978779328125*^9}, {
   3.52697927959375*^9, 3.526979280125*^9}, {3.526979748453125*^9, 
   3.52697974921875*^9}, {3.52698399753125*^9, 3.526983998203125*^9}, {
   3.527321586390625*^9, 3.52732160171875*^9}, 3.527321644578125*^9, {
   3.52732169728125*^9, 3.52732171984375*^9}, {3.5273217529375*^9, 
   3.527321840328125*^9}, 3.527321875234375*^9, {3.527321945640625*^9, 
   3.52732195265625*^9}, {3.52732199603125*^9, 3.527322000671875*^9}, {
   3.527322050140625*^9, 3.5273220503125*^9}, {3.527325161328125*^9, 
   3.527325170234375*^9}, {3.52733124984375*^9, 3.5273312580625*^9}, 
   3.531550610921875*^9, 3.531550721578125*^9, {3.531550786484375*^9, 
   3.531550786609375*^9}, {3.5315508281875*^9, 3.53155082871875*^9}, {
   3.53155088459375*^9, 3.53155088478125*^9}, {3.53155092496875*^9, 
   3.531550925140625*^9}, {3.53155100840625*^9, 3.53155100859375*^9}, {
   3.531551080265625*^9, 3.531551080796875*^9}, {3.531551118515625*^9, 
   3.531551118734375*^9}, {3.531551155359375*^9, 3.531551184859375*^9}, {
   3.53155121578125*^9, 3.531551216*^9}, {3.531551257546875*^9, 
   3.531551257671875*^9}, {3.53155130265625*^9, 3.531551302765625*^9}, {
   3.53155137053125*^9, 3.531551370640625*^9}, {3.531551415015625*^9, 
   3.53155141528125*^9}, {3.53155145190625*^9, 3.53155147203125*^9}, {
   3.53155150878125*^9, 3.53155150909375*^9}, {3.531551657484375*^9, 
   3.5315517006875*^9}, {3.531551734375*^9, 3.53155175746875*^9}, {
   3.53155180034375*^9, 3.5315518004375*^9}, {3.531551831109375*^9, 
   3.53155183121875*^9}, {3.531551864640625*^9, 3.531551864953125*^9}, {
   3.5315519135625*^9, 3.531551913953125*^9}, {3.53155195571875*^9, 
   3.531551956125*^9}, {3.531552015125*^9, 3.53155201540625*^9}, {
   3.531552047578125*^9, 3.53155205515625*^9}, {3.5315520886875*^9, 
   3.531552089078125*^9}, {3.53155212615625*^9, 3.53155214940625*^9}, {
   3.53155225090625*^9, 3.531552256078125*^9}, {3.531552291703125*^9, 
   3.531552291859375*^9}, {3.531552332640625*^9, 3.531552332828125*^9}, {
   3.531552364421875*^9, 3.531552364609375*^9}, {3.531552406078125*^9, 
   3.53155240671875*^9}, {3.5315524499375*^9, 3.531552490015625*^9}, {
   3.531552559453125*^9, 3.531552562828125*^9}, {3.53155261534375*^9, 
   3.53155263571875*^9}, {3.53155269465625*^9, 3.531552694875*^9}, {
   3.531552755671875*^9, 3.5315527560625*^9}, {3.53155279934375*^9, 
   3.5315528231875*^9}, {3.53155287384375*^9, 3.53155289825*^9}, {
   3.531552978828125*^9, 3.53155298034375*^9}, {3.531554077859375*^9, 
   3.531554078140625*^9}, 3.537273043859375*^9, 3.543203510109375*^9, 
   3.54320394403125*^9, {3.546245249875*^9, 3.54624525059375*^9}, {
   3.546322002109375*^9, 3.5463220045625*^9}, {3.546322127078125*^9, 
   3.546322147015625*^9}, {3.546322222453125*^9, 3.546322222546875*^9}, {
   3.546322538171875*^9, 3.5463225383125*^9}, {3.546677326484375*^9, 
   3.546677331703125*^9}, {3.546677431078125*^9, 3.546677449234375*^9}, {
   3.54667814609375*^9, 3.546678154359375*^9}, {3.54667831484375*^9, 
   3.546678315*^9}, {3.5466784059375*^9, 3.5466784061875*^9}, {
   3.54667857815625*^9, 3.54667858178125*^9}, {3.546679115546875*^9, 
   3.54667912625*^9}, {3.552653048207703*^9, 3.552653048722538*^9}, {
   3.552653087266768*^9, 3.552653087438129*^9}, 3.552796496302702*^9, {
   3.5859991695*^9, 3.585999479265625*^9}, 3.5859997101875*^9, {
   3.5859997764375*^9, 3.585999785390625*^9}, {3.585999844359375*^9, 
   3.585999862953125*^9}, {3.58608718475*^9, 3.586087194296875*^9}, {
   3.5920624895*^9, 3.592062491296875*^9}, {3.592064170921875*^9, 
   3.592064171015625*^9}, {3.603717412640625*^9, 3.60371741284375*^9}, {
   3.6040481358125*^9, 3.604048136171875*^9}, {3.604053240125*^9, 
   3.604053240703125*^9}, {3.604053938890625*^9, 3.6040539389375*^9}, {
   3.60405441340625*^9, 3.60405441359375*^9}, {3.604055010890625*^9, 
   3.604055013140625*^9}, {3.6040577046875*^9, 3.604057752*^9}, {
   3.6040581645*^9, 3.60405817340625*^9}, {3.604058413796875*^9, 
   3.604058417765625*^9}, {3.604058510421875*^9, 3.604058524375*^9}, 
   3.6040607961875*^9, {3.604307138921875*^9, 3.604307145953125*^9}, {
   3.604307191609375*^9, 3.604307230875*^9}, {3.604333024828125*^9, 
   3.604333088375*^9}, {3.60433899815625*^9, 3.604339006953125*^9}, {
   3.6049197701875*^9, 3.60491977353125*^9}, {3.606115553171875*^9, 
   3.606115554609375*^9}, {3.606470583296875*^9, 3.606470594375*^9}, {
   3.60647073278125*^9, 3.606470788046875*^9}, {3.606470967453125*^9, 
   3.606470996859375*^9}, {3.637659473302023*^9, 3.6376594953624644`*^9}, {
   3.641718287983123*^9, 3.6417182886741915`*^9}, {3.642160064342738*^9, 
   3.642160070122912*^9}, 3.642164059407769*^9, {3.6437128231021376`*^9, 
   3.643712823367338*^9}, {3.64397244966153*^9, 3.6439724497855425`*^9}, {
   3.6439755575242853`*^9, 3.643975557645297*^9}, {3.643976530527576*^9, 
   3.643976530627586*^9}, {3.6439772467111874`*^9, 3.6439772469242086`*^9}, 
   3.6439790560874586`*^9, 3.644640133225665*^9, {3.644668838387686*^9, 
   3.644668844950342*^9}, {3.6525123947879725`*^9, 3.6525123950669727`*^9}, 
   3.652682513570093*^9}],

Cell[BoxData[{
 RowBox[{
  RowBox[{"TableForm", "[", "Odes", "]"}], ";"}], "\[IndentingNewLine]", 
 RowBox[{
  RowBox[{"TableForm", "[", "RateEqs", "]"}], ";"}], "\[IndentingNewLine]", 
 RowBox[{
  RowBox[{"TableForm", "[", 
   RowBox[{
    RowBox[{
     RowBox[{
      RowBox[{"Odes", "/.", "RateEqs"}], "/.", "CoAMATX"}], "/.", "Parm"}], "/.",
     "Parm2"}], "]"}], ";"}], "\[IndentingNewLine]", 
 RowBox[{
  RowBox[{"TableForm", "[", 
   RowBox[{
    RowBox[{"RateEqs", "/.", "Parm"}], "/.", "Parm2"}], "]"}], 
  ";"}], "\[IndentingNewLine]", 
 RowBox[{
  RowBox[{"TableForm", "[", "InitialConditions", "]"}], ";"}]}], "Input",
 CellChangeTimes->{{3.435336399795178*^9, 3.43533641247787*^9}, {
   3.435336518643903*^9, 3.4353365319207983`*^9}, {3.48033246359375*^9, 
   3.48033246871875*^9}, {3.48039422753125*^9, 3.480394227765625*^9}, {
   3.480396229359375*^9, 3.480396231390625*^9}, {3.480398695671875*^9, 
   3.480398699140625*^9}, {3.480398994484375*^9, 3.4803990056875*^9}, {
   3.480401260046875*^9, 3.480401273046875*^9}, {3.480831779671875*^9, 
   3.480831783125*^9}, {3.4808357340625*^9, 3.48083574534375*^9}, 
   3.480835969046875*^9, {3.48083627384375*^9, 3.480836277015625*^9}, {
   3.480998199671875*^9, 3.48099824115625*^9}, 3.481001610171875*^9, 
   3.48100328728125*^9, 3.481511154015625*^9, 3.481511932234375*^9, 
   3.483417014640625*^9, 3.483417122625*^9, {3.4838654465*^9, 
   3.4838654619375*^9}, {3.4838656718125*^9, 3.48386567359375*^9}, 
   3.483869203421875*^9, 3.48506539771875*^9, 3.485065838578125*^9, {
   3.494832939109375*^9, 3.49483294709375*^9}, {3.494836651078125*^9, 
   3.494836675953125*^9}, {3.4948367168125*^9, 3.494836719203125*^9}, {
   3.49483688540625*^9, 3.494836894515625*^9}, {3.4948369285625*^9, 
   3.494836932375*^9}, {3.494847695921875*^9, 3.494847724640625*^9}, {
   3.494905623578125*^9, 3.4949056270625*^9}, {3.494916289203125*^9, 
   3.494916312140625*^9}, {3.497778299359375*^9, 3.497778308421875*^9}, {
   3.4977783571875*^9, 3.497778360328125*^9}, {3.49777860078125*^9, 
   3.497778602109375*^9}, 3.497778762359375*^9, {3.58599951775*^9, 
   3.58599953846875*^9}, 3.649996592852652*^9, 3.6499966557405934`*^9}],

Cell[BoxData[
 RowBox[{
  RowBox[{"tsol", "=", 
   RowBox[{"NDSolve", "[", 
    RowBox[{
     RowBox[{"Join", "[", 
      RowBox[{
       RowBox[{
        RowBox[{
         RowBox[{
          RowBox[{"Odes", "/.", "RateEqs"}], "/.", "CoAMATX"}], "/.", 
         "Parm"}], "/.", "Parm2"}], ",", "InitialConditions"}], "]"}], ",", 
     "Vars", ",", 
     RowBox[{"{", 
      RowBox[{"t", ",", "0", ",", "100000"}], "}"}]}], "]"}]}], 
  ";"}]], "Input",
 CellChangeTimes->{{3.4804004046875*^9, 3.480400456921875*^9}, 
   3.480831767984375*^9, 3.480831801578125*^9, 3.480832835*^9, {
   3.480832958421875*^9, 3.48083295865625*^9}, {3.480839412578125*^9, 
   3.480839412828125*^9}, {3.48084034171875*^9, 3.4808403635625*^9}, {
   3.48093278165625*^9, 3.48093278334375*^9}, 3.481001731375*^9, 
   3.481012604734375*^9, 3.481014341421875*^9, 3.48101521896875*^9, {
   3.48151212553125*^9, 3.4815121256875*^9}, {3.481515289625*^9, 
   3.48151529265625*^9}, 3.4833442416875*^9, 3.483344526796875*^9, 
   3.483344556859375*^9, 3.483344606328125*^9, 3.48335114178125*^9, {
   3.48335147803125*^9, 3.483351479734375*^9}, 3.483351583328125*^9, {
   3.4838672103125*^9, 3.48386721046875*^9}, 3.483867341671875*^9, 
   3.483867408671875*^9, 3.48386827475*^9, 3.483868332953125*^9, 
   3.49491435640625*^9, 3.49491510525*^9, {3.49491744134375*^9, 
   3.494917441859375*^9}, {3.497778192546875*^9, 3.497778198203125*^9}, 
   3.497778338828125*^9, 3.49777859275*^9, {3.506414612453125*^9, 
   3.506414612734375*^9}, 3.5085792629375*^9, {3.508581426265625*^9, 
   3.508581426609375*^9}, {3.508581535328125*^9, 3.50858153596875*^9}, {
   3.508583535140625*^9, 3.508583535546875*^9}, {3.508585658171875*^9, 
   3.50858565859375*^9}, {3.50858584078125*^9, 3.508585842109375*^9}, {
   3.508740866671875*^9, 3.508740868515625*^9}, {3.513410998484375*^9, 
   3.513410999578125*^9}, {3.513411543375*^9, 3.513411544421875*^9}, 
   3.585999542*^9, 3.592109247234375*^9, 3.6446479937851057`*^9}]
}, Open  ]],

Cell[CellGroupData[{

Cell[TextData[StyleBox["Steady-state values",
 FontFamily->"Times New Roman",
 FontSize->36]], "Section",
 CellChangeTimes->{{3.484898620859375*^9, 3.484898625171875*^9}}],

Cell[BoxData[
 RowBox[{
  RowBox[{"ParallelTable", "[", 
   RowBox[{
    RowBox[{"{", 
     RowBox[{
      RowBox[{
       RowBox[{"Vars", "[", 
        RowBox[{"[", "i", "]"}], "]"}], "[", "t", "]"}], ",", 
      RowBox[{
       RowBox[{"(", 
        RowBox[{
         RowBox[{
          RowBox[{"Vars", "[", 
           RowBox[{"[", "i", "]"}], "]"}], "[", "90000", "]"}], "/.", 
         "tsol"}], ")"}], "[", 
       RowBox[{"[", "1", "]"}], "]"}]}], "}"}], ",", 
    RowBox[{"{", 
     RowBox[{"i", ",", "1", ",", 
      RowBox[{"Length", "[", "Vars", "]"}]}], "}"}]}], "]"}], ";"}]], "Input",
 CellChangeTimes->{{3.4808391324375*^9, 3.480839132890625*^9}, {3.48083921*^9,
    3.480839210078125*^9}, {3.4808394243125*^9, 3.48083942553125*^9}, {
   3.480932851640625*^9, 3.480932854234375*^9}, 3.48100127759375*^9, 
   3.481515369765625*^9, 3.48334500203125*^9, 3.483345053578125*^9, {
   3.48334647053125*^9, 3.48334647096875*^9}, 3.48334653603125*^9, {
   3.484909786546875*^9, 3.48490978734375*^9}, 3.484909839140625*^9, {
   3.484909880265625*^9, 3.484909881484375*^9}, 3.484909928234375*^9, {
   3.484910508375*^9, 3.484910512875*^9}, {3.494917456859375*^9, 
   3.494917457171875*^9}, {3.506846716*^9, 3.506846716109375*^9}, {
   3.521173153072279*^9, 3.52117315614237*^9}, {3.5250828964375*^9, 
   3.52508290253125*^9}, 3.591875665566152*^9, 3.592109243*^9, 
   3.60369927428125*^9, 3.60371627953125*^9, 3.6446479967291055`*^9}],

Cell[BoxData[
 RowBox[{
  RowBox[{"ss1", "=", 
   RowBox[{"FindRoot", "[", 
    RowBox[{
     RowBox[{
      RowBox[{
       RowBox[{
        RowBox[{
         RowBox[{"Table", "[", 
          RowBox[{
           RowBox[{
            RowBox[{"Odes", "[", 
             RowBox[{"[", 
              RowBox[{"i", ",", "2"}], "]"}], "]"}], "\[Equal]", "0"}], ",", 
           RowBox[{"{", 
            RowBox[{"i", ",", "1", ",", 
             RowBox[{"Length", "[", "Odes", "]"}]}], "}"}]}], "]"}], "/.", 
         "RateEqs"}], "/.", "CoAMATX"}], "/.", "Parm"}], "/.", "Parm2"}], ",",
      "%"}], "]"}]}], ";"}]], "Input",
 CellChangeTimes->{
  3.481001276203125*^9, 3.483346476359375*^9, 3.48334653796875*^9, {
   3.497778822453125*^9, 3.49777884615625*^9}, {3.525082875265625*^9, 
   3.52508289271875*^9}, 3.525083678984375*^9, 3.525083901984375*^9, 
   3.525084354375*^9, 3.5273216165625*^9, 3.5859995495625*^9, 
   3.5918756626333523`*^9, 3.5918767722129517`*^9, {3.677816018755376*^9, 
   3.6778160352950296`*^9}}],

Cell[BoxData[
 RowBox[{
  RowBox[{"fluxes1", "=", 
   RowBox[{
    RowBox[{
     RowBox[{
      RowBox[{"RateEqs", "/.", "CoAMATX"}], "/.", "Parm"}], "/.", "Parm2"}], "/.",
     "ss1"}]}], ";"}]], "Input",
 CellChangeTimes->{
  3.48100206471875*^9, 3.481002125390625*^9, 3.484028858609375*^9, 
   3.484029253390625*^9, {3.497778839921875*^9, 3.497778852625*^9}, 
   3.525083905671875*^9, 3.525084298421875*^9, 3.527321613234375*^9, 
   3.5859995515625*^9, {3.591872994923752*^9, 3.591872999588152*^9}, {
   3.5918730378871517`*^9, 3.591873063549152*^9}, 3.591874942875552*^9, 
   3.677816011556656*^9}],

Cell[BoxData[
 RowBox[{
  RowBox[{"Metabolites", "=", 
   RowBox[{"TableForm", "[", 
    RowBox[{"ParallelTable", "[", 
     RowBox[{
      RowBox[{"{", 
       RowBox[{
        RowBox[{
         RowBox[{"ss1", "[", 
          RowBox[{"[", "i", "]"}], "]"}], "[", 
         RowBox[{"[", "1", "]"}], "]"}], ",", 
        RowBox[{
         RowBox[{"ss1", "[", 
          RowBox[{"[", "i", "]"}], "]"}], "[", 
         RowBox[{"[", "2", "]"}], "]"}]}], "}"}], ",", 
      RowBox[{"{", 
       RowBox[{"i", ",", "1", ",", 
        RowBox[{"Length", "[", "ss1", "]"}]}], "}"}]}], "]"}], "]"}]}], 
  ";"}]], "Input",
 CellChangeTimes->{{3.54184192046875*^9, 3.541841937515625*^9}, {
   3.591875643913352*^9, 3.591875655878552*^9}, 3.60369927428125*^9, 
   3.603716291640625*^9, 3.677816006644165*^9}],

Cell[BoxData[
 RowBox[{
  RowBox[{"Flux", "=", 
   RowBox[{"TableForm", "[", 
    RowBox[{"ParallelTable", "[", 
     RowBox[{
      RowBox[{"{", 
       RowBox[{
        RowBox[{
         RowBox[{"fluxes1", "[", 
          RowBox[{"[", "i", "]"}], "]"}], "[", 
         RowBox[{"[", "1", "]"}], "]"}], ",", 
        RowBox[{
         RowBox[{"fluxes1", "[", 
          RowBox[{"[", "i", "]"}], "]"}], "[", 
         RowBox[{"[", "2", "]"}], "]"}]}], "}"}], ",", 
      RowBox[{"{", 
       RowBox[{"i", ",", "1", ",", 
        RowBox[{"Length", "[", "fluxes1", "]"}]}], "}"}]}], "]"}], "]"}]}], 
  ";"}]], "Input",
 CellChangeTimes->{{3.541738513671875*^9, 3.541738516859375*^9}, {
   3.5918756299201517`*^9, 3.591875634631352*^9}, 3.60369927428125*^9, 
   3.603716294171875*^9, 3.6778159982083216`*^9}],

Cell[BoxData[
 RowBox[{
  RowBox[{"CoAMAT1", "=", 
   RowBox[{
    RowBox[{
     RowBox[{
      RowBox[{
       RowBox[{"CoAMATt", "-", 
        RowBox[{"C16AcylCoAMAT", "[", "t", "]"}], "-", 
        RowBox[{"C16EnoylCoAMAT", "[", "t", "]"}], "-", 
        RowBox[{"C16HydroxyacylCoAMAT", "[", "t", "]"}], "-", 
        RowBox[{"C16KetoacylCoAMAT", "[", "t", "]"}], "-", 
        RowBox[{"C14AcylCoAMAT", "[", "t", "]"}], "-", 
        RowBox[{"C14EnoylCoAMAT", "[", "t", "]"}], "-", 
        RowBox[{"C14HydroxyacylCoAMAT", "[", "t", "]"}], "-", 
        RowBox[{"C14KetoacylCoAMAT", "[", "t", "]"}], "-", 
        RowBox[{"C12AcylCoAMAT", "[", "t", "]"}], "-", 
        RowBox[{"C12EnoylCoAMAT", "[", "t", "]"}], "-", 
        RowBox[{"C12HydroxyacylCoAMAT", "[", "t", "]"}], "-", 
        RowBox[{"C12KetoacylCoAMAT", "[", "t", "]"}], "-", 
        RowBox[{"C10AcylCoAMAT", "[", "t", "]"}], "-", 
        RowBox[{"C10EnoylCoAMAT", "[", "t", "]"}], "-", 
        RowBox[{"C10HydroxyacylCoAMAT", "[", "t", "]"}], "-", 
        RowBox[{"C10KetoacylCoAMAT", "[", "t", "]"}], "-", 
        RowBox[{"C8AcylCoAMAT", "[", "t", "]"}], "-", 
        RowBox[{"C8EnoylCoAMAT", "[", "t", "]"}], "-", 
        RowBox[{"C8HydroxyacylCoAMAT", "[", "t", "]"}], "-", 
        RowBox[{"C8KetoacylCoAMAT", "[", "t", "]"}], "-", 
        RowBox[{"C6AcylCoAMAT", "[", "t", "]"}], "-", 
        RowBox[{"C6EnoylCoAMAT", "[", "t", "]"}], "-", 
        RowBox[{"C6HydroxyacylCoAMAT", "[", "t", "]"}], "-", 
        RowBox[{"C6KetoacylCoAMAT", "[", "t", "]"}], "-", 
        RowBox[{"C4AcylCoAMAT", "[", "t", "]"}], "-", 
        RowBox[{"C4EnoylCoAMAT", "[", "t", "]"}], "-", 
        RowBox[{"C4HydroxyacylCoAMAT", "[", "t", "]"}], "-", 
        RowBox[{"C4AcetoacylCoAMAT", "[", "t", "]"}], "-", 
        RowBox[{"AcetylCoAMAT", "[", "t", "]"}]}], "/.", "RateEqs"}], "/.", 
      "Parm"}], "/.", "Parm2"}], "/.", "ss1"}]}], ";"}]], "Input",
 CellChangeTimes->{{3.526972924140625*^9, 3.526972939453125*^9}, 
   3.52697741403125*^9, 3.5269840048125*^9, 3.52698439609375*^9, 
   3.52732161765625*^9, 3.585999556234375*^9, 3.677816061451645*^9}]
}, Open  ]],

Cell[CellGroupData[{

Cell[TextData[StyleBox["Flux, Metabolites, freeCoA, Elasticity coefficients \
and variable metabolite contributiuons vs [Palmitoyl-CoA]cyt (Published \
model)",
 FontFamily->"Times New Roman",
 FontSize->36]], "Section",
 CellChangeTimes->{{3.484898620859375*^9, 3.484898625171875*^9}, {
   3.53640835665625*^9, 3.53640836715625*^9}, {3.586006210203125*^9, 
   3.586006221609375*^9}, {3.5919544448708*^9, 3.5919545073644*^9}, 
   3.591969937453125*^9, 3.599224555125*^9, {3.59922482278125*^9, 
   3.599224829109375*^9}, 3.599228817125*^9, {3.60500200528125*^9, 
   3.605002010859375*^9}, 3.60534117996875*^9, {3.607229953859375*^9, 
   3.60722995653125*^9}, 3.6114652023125*^9, {3.6525125779509726`*^9, 
   3.652512591588972*^9}, 3.6777387446715117`*^9, {3.677740944339039*^9, 
   3.677740969332545*^9}, {3.6777410128279448`*^9, 3.677741059376581*^9}}],

Cell["Author : A.M.F. Martines\t\tDate: March 6th 2017", "Text",
 CellChangeTimes->{{3.591954514322*^9, 3.5919545788616*^9}, 
   3.592065204984375*^9, {3.592128406375*^9, 3.592128406515625*^9}, {
   3.593444813453125*^9, 3.593444815359375*^9}, {3.599222273546875*^9, 
   3.59922227878125*^9}, {3.599311398234375*^9, 3.5993113989375*^9}, {
   3.599373605234375*^9, 3.59937360609375*^9}, {3.59948307575*^9, 
   3.599483075765625*^9}, {3.60405711196875*^9, 3.604057117171875*^9}, 
   3.6041320350625*^9, {3.604307275078125*^9, 3.6043072793125*^9}, 
   3.604663435640625*^9, 3.604991892140625*^9, {3.60525478003125*^9, 
   3.60525478040625*^9}, {3.605322253921875*^9, 3.605322254609375*^9}, {
   3.60768017221875*^9, 3.607680173375*^9}, {3.609838524578125*^9, 
   3.609838527140625*^9}, {3.61009583296875*^9, 3.610095834*^9}, {
   3.61147718465625*^9, 3.61147718603125*^9}, {3.6164822361726866`*^9, 
   3.616482238864771*^9}, 3.616483459279849*^9, 3.616487479525152*^9, {
   3.6167520073605604`*^9, 3.616752007606585*^9}, 3.617354760701974*^9, {
   3.625297472830535*^9, 3.6252974758219366`*^9}, {3.6367850379310675`*^9, 
   3.6367850410260673`*^9}, {3.6417183798953133`*^9, 3.641718387335057*^9}, {
   3.6446401449457827`*^9, 3.644640146865802*^9}, {3.6449002212688026`*^9, 
   3.644900224052803*^9}, {3.649992634064767*^9, 3.6499926387648606`*^9}, {
   3.6525124161129723`*^9, 3.652512418199972*^9}, {3.652683683720096*^9, 
   3.652683685992323*^9}, {3.6777387124848633`*^9, 3.6777387175729656`*^9}, {
   3.697769400804427*^9, 3.6977694040497513`*^9}, {3.6977699400553465`*^9, 
   3.697769944158757*^9}}],

Cell["\<\
Description : 
This part of the script calculates for the given set of cytosolic \
palmitoyl-CoA concentrations (given in the parameter k below) the \
steady-state Fluxes, Metabolite concentrations, freeCoA concentrations, \
Elasticity coefficients and variable metabolite contributions for vmckatC6, \
vmckatC4, vmcadC6, vscadC4, vmptC8 and vcpt2C16. The calculated steady-state \
concentrations for a cytosolic palmitoyl-CoA concentration of 0.1 uM (i.e. \
ss1), as calculated above, was used as initial condition. Thus for all to be \
calculated steady-states, at time zero the palmitoyl-CoA concentration is in \
essense suddenly increased from 0.1 to a value in k. For each k, the \
transition information from the initial condition to the new steady-state is \
stored in the variable tsol0. tsol0 can then be used to calculate the \
metabolite contributions according to Equation 8.\
\>", "Text",
 CellChangeTimes->{{3.591954514322*^9, 3.5919548527674*^9}, {
   3.591954908553*^9, 3.5919551159278*^9}, {3.591968661015625*^9, 
   3.591968668109375*^9}, {3.59212833209375*^9, 3.59212834475*^9}, {
   3.599222302609375*^9, 3.599222349546875*^9}, {3.59923823940625*^9, 
   3.5992382429375*^9}, {3.677741078628581*^9, 3.6777411112875814`*^9}, {
   3.6777411493885813`*^9, 3.6777412536775813`*^9}, {3.677741297475581*^9, 
   3.6777413039745812`*^9}, {3.677741345382581*^9, 3.677741420034581*^9}, {
   3.6777414505825815`*^9, 3.6777414641415815`*^9}, {3.6777415111315813`*^9, 
   3.6777416258347235`*^9}, {3.677741758030399*^9, 3.6777418305808735`*^9}, {
   3.6777427339521456`*^9, 3.6777427368992047`*^9}, 3.6977694935987053`*^9, {
   3.697770257930131*^9, 3.6977702694632845`*^9}}],

Cell["Model used: As given above", "Text",
 CellChangeTimes->{{3.591954514322*^9, 3.5919548527674*^9}, {
  3.591954908553*^9, 3.5919551159278*^9}, {3.591968661015625*^9, 
  3.591968668109375*^9}, {3.59212833209375*^9, 3.5921283943125*^9}, {
  3.60499189859375*^9, 3.60499189971875*^9}, {3.677741319574581*^9, 
  3.6777413338745813`*^9}}],

Cell[BoxData[
 RowBox[{
  RowBox[{"k", " ", "=", " ", 
   RowBox[{"{", 
    RowBox[{
    "0.25", ",", " ", "0.5", ",", " ", "1", ",", " ", "3", ",", " ", "5", ",",
      " ", "7", ",", " ", "9", ",", " ", "11", ",", " ", "13", ",", " ", "15",
      ",", " ", "17", ",", " ", "19", ",", " ", "21", ",", " ", "23", ",", 
     " ", "25", ",", " ", "27", ",", " ", "29", ",", " ", "31", ",", " ", 
     "33", ",", " ", "35", ",", " ", "37", ",", " ", "38", ",", " ", "39", 
     ",", " ", "40", ",", " ", "41", ",", " ", "42", ",", " ", "43", ",", " ",
      "44", ",", " ", "45", ",", " ", "46", ",", " ", "47", ",", " ", "48", 
     ",", " ", "49", ",", " ", "50", ",", " ", "51", ",", " ", "52", ",", " ",
      "53.37", ",", " ", "54", ",", " ", "55", ",", " ", "56", ",", " ", "57",
      ",", " ", "58", ",", " ", "59", ",", " ", "60", ",", " ", "69", ",", 
     " ", "81", ",", " ", "90", ",", " ", "100", ",", " ", "110", ",", " ", 
     "119", ",", " ", "130", ",", " ", "140", ",", " ", "150", ",", " ", 
     "160", ",", " ", "171", ",", " ", "181", ",", " ", "190", ",", " ", 
     "200", ",", " ", "210", ",", " ", "220", ",", " ", "230", ",", " ", 
     "241", ",", " ", "250"}], "}"}]}], ";"}]], "Input",
 CellChangeTimes->{{3.6164996816796093`*^9, 3.6164997016200085`*^9}, 
   3.6167520039562197`*^9, 3.61675495831065*^9, {3.6173565626035995`*^9, 
   3.617356568032685*^9}, {3.617356839668001*^9, 3.6173568432594304`*^9}, {
   3.6252974651550703`*^9, 3.6252974658659277`*^9}, 3.649994244060278*^9, {
   3.6499972939625187`*^9, 3.649997293967519*^9}, 3.652683673518076*^9, {
   3.652685852118914*^9, 3.6526858521209145`*^9}, 3.677742475645921*^9, {
   3.6777449466089754`*^9, 3.6777449466089754`*^9}, {3.677751629982247*^9, 
   3.6777516356843605`*^9}, {3.6777647873150744`*^9, 3.67776481376761*^9}, {
   3.6777697144593706`*^9, 3.6777697144643707`*^9}, {3.6777698558042316`*^9, 
   3.6777699085062933`*^9}, {3.6777762678142786`*^9, 3.6777762836516013`*^9}}],

Cell[BoxData[
 RowBox[{
  RowBox[{"Length", "[", "k", "]"}], ";"}]], "Input",
 CellChangeTimes->{{3.61009589746875*^9, 3.610095902125*^9}, 
   3.6777387622718725`*^9}],

Cell[BoxData[
 RowBox[{
  RowBox[{"TableForm", "[", "k", "]"}], ";"}]], "Input",
 CellChangeTimes->{{3.610095907703125*^9, 3.610095911703125*^9}, 
   3.677738763772903*^9, 3.677752980657702*^9, 3.6777530514621453`*^9}],

Cell[TextData[StyleBox["Calculation Steady-states for varied parameters",
 FontFamily->"Times New Roman",
 FontSize->20,
 FontWeight->"Bold",
 FontColor->RGBColor[
  0.7607843137254902, 0.29411764705882354`, 0.08235294117647059]]], "Text",
 CellGroupingRules->{GroupTogetherGrouping, 10001.},
 CellChangeTimes->{{3.598789106796875*^9, 3.598789135140625*^9}, 
   3.59889728009375*^9, 3.60499187103125*^9, {3.605336010359375*^9, 
   3.605336052359375*^9}, {3.605336122109375*^9, 3.6053361261875*^9}, 
   3.60533617303125*^9, {3.605336207921875*^9, 3.605336228875*^9}, 
   3.605336297*^9, 3.605336625578125*^9, {3.60533670725*^9, 
   3.605336713359375*^9}, {3.605336793875*^9, 3.605336823703125*^9}, {
   3.605336942984375*^9, 3.60533694359375*^9}, {3.605337041078125*^9, 
   3.605337088671875*^9}, 3.60533722990625*^9, 3.605337310421875*^9}],

Cell[CellGroupData[{

Cell[BoxData[
 RowBox[{
  RowBox[{"tsol0", "=", 
   RowBox[{"ParallelTable", "[", 
    RowBox[{
     RowBox[{"NDSolve", "[", 
      RowBox[{
       RowBox[{"Join", "[", 
        RowBox[{
         RowBox[{
          RowBox[{
           RowBox[{
            RowBox[{"Odes", "/.", "RateEqs"}], "/.", "CoAMATX"}], "/.", 
           RowBox[{"ReplacePart", "[", 
            RowBox[{"Parm", ",", 
             RowBox[{
              RowBox[{
               RowBox[{"Position", "[", 
                RowBox[{"Parm", ",", "C16AcylCoACYT"}], "]"}], "[", 
               RowBox[{"[", 
                RowBox[{"1", ",", "1"}], "]"}], "]"}], "\[Rule]", 
              RowBox[{"C16AcylCoACYT", "\[Rule]", 
               RowBox[{"k", "[", 
                RowBox[{"[", "j", "]"}], "]"}]}]}]}], "]"}]}], "/.", 
          "Parm2"}], ",", 
         RowBox[{"ReplacePart", "[", 
          RowBox[{"InitialConditions", ",", 
           RowBox[{
            RowBox[{"{", 
             RowBox[{"ii_", ",", "2"}], "}"}], ":>", 
            RowBox[{"ss1", "[", 
             RowBox[{"[", " ", 
              RowBox[{"ii", ",", " ", "2"}], "]"}], "]"}]}]}], "]"}]}], "]"}],
        ",", "Vars", ",", 
       RowBox[{"{", 
        RowBox[{"t", ",", "0", ",", "100000"}], "}"}]}], "]"}], ",", 
     RowBox[{"{", 
      RowBox[{"j", ",", "1", ",", 
       RowBox[{"Length", "[", "k", "]"}]}], "}"}]}], "]"}]}], ";"}]], "Input",
 CellGroupingRules->{GroupTogetherGrouping, 10002.},
 CellChangeTimes->{{3.442836677814295*^9, 3.442836729661026*^9}, {
   3.4428367641264687`*^9, 3.44283677936454*^9}, {3.442905909813218*^9, 
   3.442905926843004*^9}, {3.443930757930279*^9, 3.443930758002757*^9}, {
   3.51107077253125*^9, 3.5110707735*^9}, 3.5172009076875*^9, {
   3.536408443265625*^9, 3.536408445734375*^9}, {3.5364087838125*^9, 
   3.536408789359375*^9}, {3.53646754309375*^9, 3.536467543453125*^9}, {
   3.53656244521875*^9, 3.536562447203125*^9}, {3.5858076458402*^9, 
   3.5858077060692*^9}, 3.5858078595931997`*^9, {3.5858310086770883`*^9, 
   3.585831013116088*^9}, {3.585833394901088*^9, 3.585833396500088*^9}, 
   3.585835811612088*^9, {3.5858387621410885`*^9, 3.585838796751088*^9}, {
   3.585966680175*^9, 3.58596668177*^9}, 3.58596685255*^9, {3.585966907689*^9,
    3.585966912351*^9}, 3.585967255285*^9, {3.585968112648*^9, 
   3.5859681176280003`*^9}, 3.58600967703125*^9, 3.586012934375*^9, {
   3.591717708828125*^9, 3.591717766984375*^9}, {3.591717868453125*^9, 
   3.591717874375*^9}, 3.591790958707037*^9, 3.591867115156752*^9, 
   3.591867270455752*^9, {3.592065728078125*^9, 3.592065762296875*^9}, 
   3.592108931203125*^9, 3.616489988404686*^9, 3.6164901902437916`*^9, 
   3.6446480148241053`*^9, {3.6446694268324003`*^9, 3.644669482352955*^9}},
 FontSize->14],

Cell[BoxData[
 RowBox[{
  RowBox[{"ssp0", "=", 
   RowBox[{"Table", "[", 
    RowBox[{
     RowBox[{"FindRoot", "[", 
      RowBox[{
       RowBox[{
        RowBox[{
         RowBox[{
          RowBox[{
           RowBox[{"Table", "[", 
            RowBox[{
             RowBox[{
              RowBox[{"Odes", "[", 
               RowBox[{"[", 
                RowBox[{"i", ",", "2"}], "]"}], "]"}], "==", "0"}], ",", 
             RowBox[{"{", 
              RowBox[{"i", ",", "1", ",", 
               RowBox[{"Length", "[", "Odes", "]"}]}], "}"}]}], "]"}], "/.", 
           "RateEqs"}], "/.", "CoAMATX"}], 
         StyleBox["/.", "Input",
          FontFamily->"Courier New",
          FontSize->12], 
         RowBox[{"ReplacePart", "[", 
          RowBox[{"Parm", ",", 
           RowBox[{
            RowBox[{
             RowBox[{"Position", "[", 
              RowBox[{"Parm", ",", "C16AcylCoACYT"}], "]"}], "[", 
             RowBox[{"[", 
              RowBox[{"1", ",", "1"}], "]"}], "]"}], "\[Rule]", 
            RowBox[{"C16AcylCoACYT", "\[Rule]", 
             RowBox[{"k", "[", 
              RowBox[{"[", "j", "]"}], "]"}]}]}]}], "]"}]}], "/.", "Parm2"}], 
       ",", 
       RowBox[{"ParallelTable", "[", 
        RowBox[{
         RowBox[{"{", 
          RowBox[{
           RowBox[{
            RowBox[{"Vars", "[", 
             RowBox[{"[", "i", "]"}], "]"}], "[", "t", "]"}], ",", 
           RowBox[{
            RowBox[{"(", 
             RowBox[{
              RowBox[{
               RowBox[{"Vars", "[", 
                RowBox[{"[", "i", "]"}], "]"}], "[", "90000", "]"}], "/.", 
              RowBox[{"tsol0", "[", 
               RowBox[{"[", "j", "]"}], "]"}]}], ")"}], "[", 
            RowBox[{"[", "1", "]"}], "]"}]}], "}"}], ",", 
         RowBox[{"{", 
          RowBox[{"i", ",", "1", ",", 
           RowBox[{"Length", "[", "Vars", "]"}]}], "}"}]}], "]"}]}], "]"}], 
     ",", 
     RowBox[{"{", 
      RowBox[{"j", ",", "1", ",", 
       RowBox[{"Length", "[", "k", "]"}]}], "}"}]}], "]"}]}], ";"}]], "Input",
 CellGroupingRules->{GroupTogetherGrouping, 10002.},
 CellChangeTimes->{{3.58596813554*^9, 3.5859681609820004`*^9}, {
   3.5859688569849997`*^9, 3.5859689180039997`*^9}, 3.58596912467*^9, 
   3.586009679625*^9, 3.586012924265625*^9, {3.591717775953125*^9, 
   3.591717850328125*^9}, {3.591717882984375*^9, 3.59171789475*^9}, {
   3.591717993765625*^9, 3.591718010734375*^9}, 3.5918672941209517`*^9, 
   3.5918683873749523`*^9, 3.5918778922197523`*^9, 3.5919848694926944`*^9, {
   3.592065779515625*^9, 3.5920657895*^9}, 3.592065843546875*^9, 
   3.59210908165625*^9, {3.6164900071050596`*^9, 3.6164900088850956`*^9}, 
   3.6164901902437916`*^9, 3.6446480171291056`*^9}]
}, Open  ]],

Cell[TextData[StyleBox["Flux calculations",
 FontFamily->"Times New Roman",
 FontSize->20,
 FontWeight->"Bold",
 FontColor->RGBColor[
  0.7607843137254902, 0.29411764705882354`, 0.08235294117647059]]], "Text",
 CellChangeTimes->{{3.598789106796875*^9, 3.598789135140625*^9}, 
   3.59889728009375*^9, 3.60499187103125*^9, {3.605336010359375*^9, 
   3.605336052359375*^9}, {3.605336122109375*^9, 3.6053361261875*^9}, 
   3.60533617303125*^9, {3.605336207921875*^9, 3.605336228875*^9}, 
   3.605336297*^9, 3.605336625578125*^9, {3.60533670725*^9, 
   3.605336713359375*^9}, {3.605336793875*^9, 3.605336823703125*^9}, {
   3.605336942984375*^9, 3.60533694359375*^9}, {3.605340950296875*^9, 
   3.605340962515625*^9}}],

Cell[CellGroupData[{

Cell[TextData[{
 StyleBox[" ",
  FontFamily->"Arial Narrow",
  FontSize->14,
  FontWeight->"Bold"],
 StyleBox["  ",
  FontFamily->"Arial Narrow",
  FontWeight->"Bold"],
 StyleBox["Jk contains the fluxes of all reactions for the palmitoyl-CoA \
concentrations given in k.",
  FontFamily->"Arial Narrow"]
}], "Text",
 CellGroupingRules->{GroupTogetherGrouping, 10000.},
 CellChangeTimes->{{3.48032243746875*^9, 3.48032245315625*^9}, {
   3.480324407984375*^9, 3.48032454875*^9}, {3.480324587125*^9, 
   3.480324613953125*^9}, {3.480326447015625*^9, 3.480326456375*^9}, {
   3.480326786125*^9, 3.4803267875625*^9}, {3.4803298338125*^9, 
   3.48032984396875*^9}, {3.489830575*^9, 3.489830577375*^9}, {
   3.604729995625*^9, 3.604729997484375*^9}, 3.604730053703125*^9, {
   3.604730125453125*^9, 3.604730143484375*^9}, {3.60473019796875*^9, 
   3.604730212578125*^9}, {3.60499027775*^9, 3.604990278796875*^9}, 
   3.60499030934375*^9, {3.605336849984375*^9, 3.605336857109375*^9}, {
   3.60533695909375*^9, 3.60533698121875*^9}, {3.6053412045*^9, 
   3.60534121728125*^9}, {3.677738885627366*^9, 3.677738935881383*^9}, {
   3.6777391580298915`*^9, 3.6777391865334673`*^9}, 3.6977700848598256`*^9},
 FontSize->16],

Cell[BoxData[
 RowBox[{
  RowBox[{"Jk", "=", 
   RowBox[{"ParallelTable", "[", 
    RowBox[{
     RowBox[{
      RowBox[{
       RowBox[{
        RowBox[{
         RowBox[{"RateEqs", "[", 
          RowBox[{"[", 
           RowBox[{"All", ",", "2"}], "]"}], "]"}], "/.", "CoAMATX"}], "/.", 
        RowBox[{"ReplacePart", "[", 
         RowBox[{"Parm", ",", 
          RowBox[{
           RowBox[{
            RowBox[{"Position", "[", 
             RowBox[{"Parm", ",", "C16AcylCoACYT"}], "]"}], "[", 
            RowBox[{"[", 
             RowBox[{"1", ",", "1"}], "]"}], "]"}], "\[Rule]", 
           RowBox[{"C16AcylCoACYT", "\[Rule]", 
            RowBox[{"k", "[", 
             RowBox[{"[", "j", "]"}], "]"}]}]}]}], "]"}]}], "/.", "Parm2"}], "/.", 
      RowBox[{"ssp0", "[", 
       RowBox[{"[", "j", "]"}], "]"}]}], ",", 
     RowBox[{"{", 
      RowBox[{"j", ",", "1", ",", 
       RowBox[{"Length", "[", "k", "]"}]}], "}"}]}], "]"}]}], ";"}]], "Input",
 CellGroupingRules->{GroupTogetherGrouping, 10000.},
 CellChangeTimes->{{3.591718845515625*^9, 3.591718956546875*^9}, {
   3.5917189979375*^9, 3.591719002109375*^9}, {3.5917222608642664`*^9, 
   3.5917222620498667`*^9}, 3.5917223795344667`*^9, 3.591867994237352*^9, {
   3.5918680882127523`*^9, 3.591868122236352*^9}, 3.591868406266552*^9, 
   3.591873289093952*^9, 3.591875552965352*^9, {3.591876567694952*^9, 
   3.591876570471752*^9}, {3.591876997526752*^9, 3.591877111299552*^9}, {
   3.5918771749943523`*^9, 3.591877176928752*^9}, 3.591884424846952*^9, {
   3.591886379614952*^9, 3.591886409522152*^9}, 3.592061938375*^9, 
   3.592063468765625*^9, {3.592115444609375*^9, 3.592115449984375*^9}, 
   3.605336968109375*^9, 3.610778608015625*^9, 3.6164913385801797`*^9}],

Cell[BoxData[
 RowBox[{
  RowBox[{"J0", "=", 
   RowBox[{"TableForm", "[", 
    RowBox[{"ParallelTable", "[", 
     RowBox[{
      RowBox[{"Jk", "[", 
       RowBox[{"[", 
        RowBox[{"j", ",", "m"}], "]"}], "]"}], ",", " ", 
      RowBox[{"{", 
       RowBox[{"j", ",", " ", "1", ",", " ", 
        RowBox[{"Length", "[", "k", "]"}]}], "}"}], ",", " ", 
      RowBox[{"{", 
       RowBox[{"m", ",", " ", "1", ",", " ", 
        RowBox[{"Length", "[", "RateEqs", "]"}]}], "}"}]}], "]"}], "]"}]}], 
  ";"}]], "Input",
 CellGroupingRules->{GroupTogetherGrouping, 10000.},
 CellChangeTimes->{{3.5919426952604*^9, 3.5919426993174*^9}, {
   3.591942772887*^9, 3.591942870782*^9}, {3.5919442051516*^9, 
   3.5919442709056*^9}, {3.5919447563719997`*^9, 3.5919447625204*^9}, {
   3.5919448982716*^9, 3.591944904262*^9}, {3.591944973526*^9, 
   3.5919450057556*^9}, 3.605336968109375*^9, 3.6777392269792805`*^9}]
}, Open  ]],

Cell[TextData[StyleBox["Metabolite concentration calculations",
 FontFamily->"Times New Roman",
 FontSize->20,
 FontWeight->"Bold",
 FontColor->RGBColor[
  0.7607843137254902, 0.29411764705882354`, 0.08235294117647059]]], "Text",
 CellChangeTimes->{{3.598789106796875*^9, 3.598789135140625*^9}, 
   3.59889728009375*^9, 3.60499187103125*^9, {3.605336010359375*^9, 
   3.605336052359375*^9}, {3.605336122109375*^9, 3.6053361261875*^9}, 
   3.60533617303125*^9, {3.605336207921875*^9, 3.605336228875*^9}, 
   3.605336297*^9, 3.605336625578125*^9, {3.60533670725*^9, 
   3.605336713359375*^9}, {3.605336793875*^9, 3.605336823703125*^9}}],

Cell[CellGroupData[{

Cell[TextData[{
 StyleBox["   ",
  FontWeight->"Bold"],
 "Metk contains the fluxes of all reactions for the palmitoyl-CoA \
concentrations given in k."
}], "Text",
 CellGroupingRules->{GroupTogetherGrouping, 10000.},
 CellChangeTimes->{{3.48032243746875*^9, 3.48032245315625*^9}, {
   3.480324407984375*^9, 3.48032454875*^9}, {3.480324587125*^9, 
   3.480324613953125*^9}, {3.480326447015625*^9, 3.480326456375*^9}, {
   3.480326786125*^9, 3.4803267875625*^9}, {3.4803298338125*^9, 
   3.48032984396875*^9}, {3.489830575*^9, 3.489830577375*^9}, {
   3.604729995625*^9, 3.604729997484375*^9}, 3.604730053703125*^9, {
   3.604730125453125*^9, 3.604730143484375*^9}, {3.60473019796875*^9, 
   3.604730212578125*^9}, {3.60499027775*^9, 3.604990278796875*^9}, 
   3.60499030934375*^9, {3.605336849984375*^9, 3.605336857109375*^9}, {
   3.605336975859375*^9, 3.60533697625*^9}, {3.677738982210318*^9, 
   3.6777390108258963`*^9}, {3.677739164732026*^9, 3.677739185032437*^9}, 
   3.6977700928236217`*^9},
 FontSize->16],

Cell[BoxData[
 RowBox[{
  RowBox[{"Metk", " ", "=", " ", 
   RowBox[{"ParallelTable", "[", 
    RowBox[{
     RowBox[{"ssp0", "[", 
      RowBox[{"[", 
       RowBox[{"j", ",", " ", "All", ",", " ", "2"}], "]"}], "]"}], ",", " ", 
     RowBox[{"{", 
      RowBox[{"j", ",", " ", "1", ",", " ", 
       RowBox[{"Length", "[", "k", "]"}]}], "}"}]}], "]"}]}], ";"}]], "Input",
 CellGroupingRules->{GroupTogetherGrouping, 10000.},
 CellChangeTimes->{{3.591879063054552*^9, 3.5918790792941523`*^9}, 
   3.5918791596663523`*^9, {3.5918792867761517`*^9, 3.591879332656752*^9}, 
   3.5918795330231524`*^9, 3.591879586562352*^9, {3.5918810991041517`*^9, 
   3.5918811020837517`*^9}, 3.591884432615752*^9, 3.591944395148*^9, {
   3.5919700601875*^9, 3.5919700601875*^9}, {3.605336793875*^9, 
   3.605336823703125*^9}, 3.605336857109375*^9}],

Cell[BoxData[
 RowBox[{
  RowBox[{"Met0", "=", 
   RowBox[{"TableForm", "[", "Metk", "]"}]}], ";"}]], "Input",
 CellGroupingRules->{GroupTogetherGrouping, 10000.},
 CellChangeTimes->{{3.5919426952604*^9, 3.5919426993174*^9}, {
   3.591942772887*^9, 3.591942870782*^9}, {3.5919442051516*^9, 
   3.5919442709056*^9}, {3.5919447563719997`*^9, 3.5919447625204*^9}, {
   3.5919448982716*^9, 3.591944904262*^9}, {3.591944973526*^9, 
   3.5919450057556*^9}, {3.591970739625*^9, 3.591970757375*^9}, {
   3.59205615328125*^9, 3.59205616175*^9}, {3.605336793875*^9, 
   3.605336823703125*^9}, 3.605336857109375*^9, 3.6777392218321776`*^9}]
}, Open  ]],

Cell[TextData[StyleBox["Free CoA calculations",
 FontFamily->"Times New Roman",
 FontSize->20,
 FontWeight->"Bold",
 FontColor->RGBColor[
  0.7607843137254902, 0.29411764705882354`, 0.08235294117647059]]], "Text",
 CellGroupingRules->{GroupTogetherGrouping, 10001.},
 CellChangeTimes->{{3.598789106796875*^9, 3.598789135140625*^9}, 
   3.59889728009375*^9, 3.60499187103125*^9, {3.605336010359375*^9, 
   3.605336052359375*^9}, {3.605336122109375*^9, 3.6053361261875*^9}, 
   3.60533617303125*^9, {3.605336207921875*^9, 3.605336228875*^9}, 
   3.605336297*^9, 3.605336625578125*^9}],

Cell[TextData[{
 StyleBox["   ",
  FontWeight->"Bold"],
 "FreeCoAk contains the fluxes of all reactions for the palmitoyl-CoA \
concentrations given in k."
}], "Text",
 CellGroupingRules->{GroupTogetherGrouping, 10000.},
 CellChangeTimes->{{3.48032243746875*^9, 3.48032245315625*^9}, {
   3.480324407984375*^9, 3.48032454875*^9}, {3.480324587125*^9, 
   3.480324613953125*^9}, {3.480326447015625*^9, 3.480326456375*^9}, {
   3.480326786125*^9, 3.4803267875625*^9}, {3.4803298338125*^9, 
   3.48032984396875*^9}, {3.489830575*^9, 3.489830577375*^9}, {
   3.604729995625*^9, 3.604729997484375*^9}, 3.604730053703125*^9, {
   3.604730125453125*^9, 3.604730143484375*^9}, {3.60473019796875*^9, 
   3.604730212578125*^9}, {3.60499027775*^9, 3.604990278796875*^9}, 
   3.60499030934375*^9, {3.605336849984375*^9, 3.605336857109375*^9}, {
   3.605336975859375*^9, 3.60533697625*^9}, {3.677738982210318*^9, 
   3.6777390108258963`*^9}, {3.677739164732026*^9, 3.677739210179942*^9}, 
   3.697770098071147*^9},
 FontSize->16],

Cell[CellGroupData[{

Cell[BoxData[
 RowBox[{
  RowBox[{"freeCoAk", " ", "=", " ", 
   RowBox[{"ParallelTable", "[", 
    RowBox[{
     RowBox[{
      RowBox[{
       RowBox[{"CoAMATt", " ", "-", " ", 
        RowBox[{"C16AcylCoAMAT", "[", "t", "]"}], " ", "-", " ", 
        RowBox[{"C16EnoylCoAMAT", "[", "t", "]"}], " ", "-", " ", 
        RowBox[{"C16HydroxyacylCoAMAT", "[", "t", "]"}], " ", "-", " ", 
        RowBox[{"C16KetoacylCoAMAT", "[", "t", "]"}], " ", "-", " ", 
        RowBox[{"C14AcylCoAMAT", "[", "t", "]"}], " ", "-", " ", 
        RowBox[{"C14EnoylCoAMAT", "[", "t", "]"}], " ", "-", " ", 
        RowBox[{"C14HydroxyacylCoAMAT", "[", "t", "]"}], " ", "-", " ", 
        RowBox[{"C14KetoacylCoAMAT", "[", "t", "]"}], " ", "-", " ", 
        RowBox[{"C12AcylCoAMAT", "[", "t", "]"}], " ", "-", " ", 
        RowBox[{"C12EnoylCoAMAT", "[", "t", "]"}], " ", "-", " ", 
        RowBox[{"C12HydroxyacylCoAMAT", "[", "t", "]"}], " ", "-", " ", 
        RowBox[{"C12KetoacylCoAMAT", "[", "t", "]"}], " ", "-", " ", 
        RowBox[{"C10AcylCoAMAT", "[", "t", "]"}], " ", "-", " ", 
        RowBox[{"C10EnoylCoAMAT", "[", "t", "]"}], " ", "-", " ", 
        RowBox[{"C10HydroxyacylCoAMAT", "[", "t", "]"}], " ", "-", " ", 
        RowBox[{"C10KetoacylCoAMAT", "[", "t", "]"}], " ", "-", " ", 
        RowBox[{"C8AcylCoAMAT", "[", "t", "]"}], " ", "-", " ", 
        RowBox[{"C8EnoylCoAMAT", "[", "t", "]"}], " ", "-", " ", 
        RowBox[{"C8HydroxyacylCoAMAT", "[", "t", "]"}], " ", "-", " ", 
        RowBox[{"C8KetoacylCoAMAT", "[", "t", "]"}], " ", "-", " ", 
        RowBox[{"C6AcylCoAMAT", "[", "t", "]"}], " ", "-", " ", 
        RowBox[{"C6EnoylCoAMAT", "[", "t", "]"}], " ", "-", " ", 
        RowBox[{"C6HydroxyacylCoAMAT", "[", "t", "]"}], " ", "-", " ", 
        RowBox[{"C6KetoacylCoAMAT", "[", "t", "]"}], " ", "-", " ", 
        RowBox[{"C4AcylCoAMAT", "[", "t", "]"}], " ", "-", " ", 
        RowBox[{"C4EnoylCoAMAT", "[", "t", "]"}], " ", "-", " ", 
        RowBox[{"C4HydroxyacylCoAMAT", "[", "t", "]"}], " ", "-", " ", 
        RowBox[{"C4AcetoacylCoAMAT", "[", "t", "]"}], " ", "-", " ", 
        RowBox[{"AcetylCoAMAT", "[", "t", "]"}]}], " ", "/.", 
       RowBox[{"ReplacePart", "[", 
        RowBox[{"Parm", ",", 
         RowBox[{
          RowBox[{
           RowBox[{"Position", "[", 
            RowBox[{"Parm", ",", "C16AcylCoACYT"}], "]"}], "[", 
           RowBox[{"[", 
            RowBox[{"1", ",", "1"}], "]"}], "]"}], "\[Rule]", 
          RowBox[{"C16AcylCoACYT", "\[Rule]", 
           RowBox[{"k", "[", 
            RowBox[{"[", "j", "]"}], "]"}]}]}]}], "]"}]}], "/.", " ", 
      RowBox[{"ssp0", "[", 
       RowBox[{"[", "j", "]"}], "]"}]}], ",", " ", 
     RowBox[{"{", 
      RowBox[{"j", ",", " ", "1", ",", " ", 
       RowBox[{"Length", "[", "k", "]"}]}], "}"}]}], "]"}]}], ";"}]], "Input",
 CellGroupingRules->{GroupTogetherGrouping, 10001.},
 CellChangeTimes->{{3.591881998296152*^9, 3.591882003303752*^9}, 
   3.591882397517552*^9, {3.591882598430952*^9, 3.591882607822152*^9}, 
   3.591882723652152*^9, {3.591883012143952*^9, 3.591883024156952*^9}, 
   3.591884439276952*^9, 3.591944395148*^9, {3.5919778246528945`*^9, 
   3.591977824668494*^9}, {3.591978424981694*^9, 3.591978426877694*^9}, 
   3.605336207921875*^9, 3.605336297*^9, 3.605336625578125*^9, 
   3.616492831670582*^9, 3.6446489818059797`*^9}],

Cell[BoxData[
 RowBox[{
  RowBox[{"freeCoA0", "=", 
   RowBox[{"TableForm", "[", "freeCoAk", "]"}]}], ";"}]], "Input",
 CellGroupingRules->{GroupTogetherGrouping, 10001.},
 CellChangeTimes->{{3.5919784382686944`*^9, 3.5919784571496944`*^9}, {
   3.5919785124056945`*^9, 3.5919785195626945`*^9}, 3.605336207921875*^9, 
   3.605336297*^9, 3.605336625578125*^9, 3.6777392237832165`*^9, 
   3.677751662333905*^9, 3.677751771336109*^9}]
}, Open  ]],

Cell[TextData[StyleBox["Export code without elasticity",
 FontSize->24,
 FontWeight->"Bold"]], "Text",
 CellChangeTimes->{{3.6164993112949257`*^9, 3.6164993237392435`*^9}, 
   3.616499765996436*^9, 3.616747878080608*^9, 3.6167479646361465`*^9, {
   3.6167505756654005`*^9, 3.6167506290337367`*^9}, {3.616750669689802*^9, 
   3.6167506970615387`*^9}, {3.6167509554593763`*^9, 3.616750973125142*^9}, {
   3.6167510434691763`*^9, 3.6167510814869776`*^9}, 3.616751888476673*^9, 
   3.616751923656191*^9, {3.6167519599838233`*^9, 3.6167519602998548`*^9}, {
   3.616753298049621*^9, 3.6167533239562116`*^9}, 3.616753874806291*^9, 
   3.616754831962262*^9, {3.616754865583536*^9, 3.616754896674591*^9}, {
   3.6167549267161446`*^9, 3.6167549268031435`*^9}, {3.6173546298697243`*^9, 
   3.617354645672131*^9}, 3.617358993922201*^9, 3.6252974466797657`*^9, 
   3.6376575190416517`*^9, 3.641718341451469*^9, 3.642160203749941*^9, {
   3.643713717094965*^9, 3.6437137241359787`*^9}, 3.6437138499242325`*^9, 
   3.643972442031767*^9, 3.6439755347250056`*^9, 3.6439760423637643`*^9, 
   3.643976606435166*^9, 3.6439772365701733`*^9, 3.6439790448122005`*^9, 
   3.644648627495552*^9, 3.644649311860982*^9, {3.644649493130107*^9, 
   3.64464949916171*^9}}],

Cell[BoxData[
 RowBox[{"Export", "[", 
  RowBox[{
  "\"\<D:\\\\Average_Absolute_Regulatory_Contributions_for_vmckatC4_vmckatC6_\
vmcadC6_vscadC4_vmtpC8_vcpt2C16_J_Met_Free_CoA_only.xls\>\"", ",", " ", 
   RowBox[{"{", 
    RowBox[{
     RowBox[{"\"\<k\>\"", " ", "->", " ", "k"}], ",", " ", 
     RowBox[{"\"\<Jk\>\"", " ", "->", " ", "Jk"}], ",", " ", 
     RowBox[{"\"\<Metk\>\"", " ", "->", " ", "Metk"}], ",", "  ", 
     RowBox[{"\"\<freeCoAk\>\"", " ", "->", " ", "freeCoAk"}]}], "}"}]}], 
  "]"}]], "Input",
 CellChangeTimes->{{3.6164993112949257`*^9, 3.6164993237392435`*^9}, 
   3.616499765996436*^9, 3.616747878080608*^9, 3.6167479646361465`*^9, {
   3.6167505756654005`*^9, 3.6167506290337367`*^9}, {3.616750669689802*^9, 
   3.6167506970615387`*^9}, {3.6167509554593763`*^9, 3.616750973125142*^9}, {
   3.6167510434691763`*^9, 3.6167510814869776`*^9}, 3.616751888476673*^9, 
   3.616751923656191*^9, {3.6167519599838233`*^9, 3.6167519602998548`*^9}, {
   3.616753298049621*^9, 3.6167533239562116`*^9}, 3.616753874806291*^9, 
   3.616754831962262*^9, 3.6417183476620903`*^9, {3.6446492970044966`*^9, 
   3.6446493020730033`*^9}, 3.64464958297309*^9, {3.6446690467345734`*^9, 
   3.6446690611647177`*^9}, 3.6446701578798356`*^9, 3.644670284058108*^9, {
   3.6446707798603077`*^9, 3.6446707829647074`*^9}, {3.6446718627932243`*^9, 
   3.6446718917235146`*^9}, 3.6449000838798027`*^9, {3.644900202767803*^9, 
   3.644900203567803*^9}, {3.644902541695595*^9, 3.644902543786595*^9}, {
   3.6499928952980237`*^9, 3.649992964825438*^9}, 3.6500933980338097`*^9, 
   3.6525123789959726`*^9, 3.652683632198944*^9, 3.677738483716226*^9, {
   3.6781970591560664`*^9, 3.678197066303213*^9}, {3.6977692410604544`*^9, 
   3.697769317616109*^9}, {3.6977701208414235`*^9, 3.6977701335316925`*^9}}],

Cell[TextData[StyleBox["Elasticity calculations",
 FontFamily->"Times New Roman",
 FontSize->24,
 FontWeight->"Bold",
 FontColor->RGBColor[
  0.7607843137254902, 0.29411764705882354`, 0.08235294117647059]]], "Text",
 CellGroupingRules->{GroupTogetherGrouping, 10002.},
 CellChangeTimes->{{3.598789106796875*^9, 3.598789135140625*^9}, 
   3.59889728009375*^9, 3.60499187103125*^9, {3.605336010359375*^9, 
   3.605336052359375*^9}}],

Cell["\<\
The function of the elasticities are calculated here and stored in the \
variable Elastf for use in calculations that require elasticity. This is done \
this way for ease of coding. Some reaction rates will be zero, giving an \
infinite solution and consequently some warnings will appear.\
\>", "Text",
 CellGroupingRules->{GroupTogetherGrouping, 10000.},
 CellChangeTimes->{{3.48032243746875*^9, 3.48032245315625*^9}, {
   3.480324407984375*^9, 3.48032454875*^9}, {3.480324587125*^9, 
   3.480324613953125*^9}, {3.480326447015625*^9, 3.480326456375*^9}, {
   3.480326786125*^9, 3.4803267875625*^9}, {3.4803298338125*^9, 
   3.48032984396875*^9}, {3.489830575*^9, 3.489830577375*^9}, {
   3.604729995625*^9, 3.604729997484375*^9}, 3.604730053703125*^9, {
   3.604730125453125*^9, 3.604730143484375*^9}, {3.60473019796875*^9, 
   3.604730212578125*^9}, {3.60499027775*^9, 3.604990278796875*^9}, 
   3.60499030934375*^9, {3.605336849984375*^9, 3.605336857109375*^9}, {
   3.605336975859375*^9, 3.60533697625*^9}, {3.677738982210318*^9, 
   3.6777390108258963`*^9}, {3.677739164732026*^9, 3.677739210179942*^9}, 
   3.6777392919825954`*^9, {3.6777419046873703`*^9, 3.6777419850339913`*^9}, {
   3.677742024281783*^9, 3.677742061488538*^9}, {3.677743309519599*^9, 
   3.6777433354171247`*^9}, {3.6778151921747265`*^9, 3.67781519760927*^9}, {
   3.6977698663349752`*^9, 3.697769879267268*^9}},
 FontSize->16],

Cell[BoxData[
 RowBox[{
  RowBox[{"Elastf", " ", "=", " ", 
   RowBox[{"{", "  ", 
    RowBox[{
     RowBox[{"(", 
      RowBox[{
       RowBox[{"(", 
        RowBox[{
         RowBox[{"C16AcylCarMAT", "[", "t", "]"}], "/", "vcpt2C16"}], ")"}], 
       "*", 
       RowBox[{"(", 
        RowBox[{
         RowBox[{
          RowBox[{"Derivative", "[", 
           RowBox[{
           "0", ",", " ", "0", ",", " ", "0", ",", " ", "0", ",", " ", "0", 
            ",", " ", "0", ",", " ", "0", ",", " ", "0", ",", " ", "0", ",", 
            " ", "0", ",", " ", "0", ",", " ", "0", ",", " ", "0", ",", " ", 
            "0", ",", " ", "0", ",", " ", "0", ",", " ", "0", ",", " ", "0", 
            ",", " ", "0", ",", " ", "1", ",", " ", "0", ",", " ", "0", ",", 
            " ", "0", ",", " ", "0", ",", " ", "0", ",", " ", "0", ",", " ", 
            "0", ",", " ", "0", ",", " ", "0", ",", " ", "0", ",", " ", "0", 
            ",", " ", "0", ",", " ", "0", ",", " ", "0", ",", " ", "0"}], 
           "]"}], "[", "CPT2", "]"}], "[", 
         RowBox[{
         "sfcpt2C16", ",", " ", "Vcpt2", ",", " ", "Kmcpt2C16AcylCarMAT", ",",
           " ", "Kmcpt2C14AcylCarMAT", ",", " ", "Kmcpt2C12AcylCarMAT", ",", 
          " ", "Kmcpt2C10AcylCarMAT", ",", " ", "Kmcpt2C8AcylCarMAT", ",", 
          " ", "Kmcpt2C6AcylCarMAT", ",", " ", "Kmcpt2C4AcylCarMAT", ",", " ",
           "Kmcpt2CoAMAT", ",", " ", "Kmcpt2C16AcylCoAMAT", ",", " ", 
          "Kmcpt2C14AcylCoAMAT", ",", " ", "Kmcpt2C12AcylCoAMAT", ",", " ", 
          "Kmcpt2C10AcylCoAMAT", ",", " ", "Kmcpt2C8AcylCoAMAT", ",", " ", 
          "Kmcpt2C6AcylCoAMAT", ",", " ", "Kmcpt2C4AcylCoAMAT", ",", " ", 
          "Kmcpt2CarMAT", ",", " ", "Keqcpt2", ",", " ", 
          RowBox[{"C16AcylCarMAT", "[", "t", "]"}], ",", " ", 
          RowBox[{"C14AcylCarMAT", "[", "t", "]"}], ",", " ", 
          RowBox[{"C12AcylCarMAT", "[", "t", "]"}], ",", " ", 
          RowBox[{"C10AcylCarMAT", "[", "t", "]"}], ",", " ", 
          RowBox[{"C8AcylCarMAT", "[", "t", "]"}], ",", " ", 
          RowBox[{"C6AcylCarMAT", "[", "t", "]"}], ",", " ", 
          RowBox[{"C4AcylCarMAT", "[", "t", "]"}], ",", " ", "CoAMAT", ",", 
          " ", 
          RowBox[{"C16AcylCoAMAT", "[", "t", "]"}], ",", " ", 
          RowBox[{"C14AcylCoAMAT", "[", "t", "]"}], ",", " ", 
          RowBox[{"C12AcylCoAMAT", "[", "t", "]"}], ",", " ", 
          RowBox[{"C10AcylCoAMAT", "[", "t", "]"}], ",", " ", 
          RowBox[{"C8AcylCoAMAT", "[", "t", "]"}], ",", " ", 
          RowBox[{"C6AcylCoAMAT", "[", "t", "]"}], ",", " ", 
          RowBox[{"C4AcylCoAMAT", "[", "t", "]"}], ",", " ", "CarMAT"}], 
         "]"}], ")"}]}], ")"}], ",", " ", 
     RowBox[{"(", 
      RowBox[{
       RowBox[{"(", 
        RowBox[{
         RowBox[{"C14AcylCarMAT", "[", "t", "]"}], "/", "vcpt2C16"}], ")"}], 
       "*", 
       RowBox[{"(", 
        RowBox[{
         RowBox[{
          RowBox[{"Derivative", "[", 
           RowBox[{
           "0", ",", " ", "0", ",", " ", "0", ",", " ", "0", ",", " ", "0", 
            ",", " ", "0", ",", " ", "0", ",", " ", "0", ",", " ", "0", ",", 
            " ", "0", ",", " ", "0", ",", " ", "0", ",", " ", "0", ",", " ", 
            "0", ",", " ", "0", ",", " ", "0", ",", " ", "0", ",", " ", "0", 
            ",", " ", "0", ",", " ", "0", ",", " ", "1", ",", " ", "0", ",", 
            " ", "0", ",", " ", "0", ",", " ", "0", ",", " ", "0", ",", " ", 
            "0", ",", " ", "0", ",", " ", "0", ",", " ", "0", ",", " ", "0", 
            ",", " ", "0", ",", " ", "0", ",", " ", "0", ",", " ", "0"}], 
           "]"}], "[", "CPT2", "]"}], "[", 
         RowBox[{
         "sfcpt2C16", ",", " ", "Vcpt2", ",", " ", "Kmcpt2C16AcylCarMAT", ",",
           " ", "Kmcpt2C14AcylCarMAT", ",", " ", "Kmcpt2C12AcylCarMAT", ",", 
          " ", "Kmcpt2C10AcylCarMAT", ",", " ", "Kmcpt2C8AcylCarMAT", ",", 
          " ", "Kmcpt2C6AcylCarMAT", ",", " ", "Kmcpt2C4AcylCarMAT", ",", " ",
           "Kmcpt2CoAMAT", ",", " ", "Kmcpt2C16AcylCoAMAT", ",", " ", 
          "Kmcpt2C14AcylCoAMAT", ",", " ", "Kmcpt2C12AcylCoAMAT", ",", " ", 
          "Kmcpt2C10AcylCoAMAT", ",", " ", "Kmcpt2C8AcylCoAMAT", ",", " ", 
          "Kmcpt2C6AcylCoAMAT", ",", " ", "Kmcpt2C4AcylCoAMAT", ",", " ", 
          "Kmcpt2CarMAT", ",", " ", "Keqcpt2", ",", " ", 
          RowBox[{"C16AcylCarMAT", "[", "t", "]"}], ",", " ", 
          RowBox[{"C14AcylCarMAT", "[", "t", "]"}], ",", " ", 
          RowBox[{"C12AcylCarMAT", "[", "t", "]"}], ",", " ", 
          RowBox[{"C10AcylCarMAT", "[", "t", "]"}], ",", " ", 
          RowBox[{"C8AcylCarMAT", "[", "t", "]"}], ",", " ", 
          RowBox[{"C6AcylCarMAT", "[", "t", "]"}], ",", " ", 
          RowBox[{"C4AcylCarMAT", "[", "t", "]"}], ",", " ", "CoAMAT", ",", 
          " ", 
          RowBox[{"C16AcylCoAMAT", "[", "t", "]"}], ",", " ", 
          RowBox[{"C14AcylCoAMAT", "[", "t", "]"}], ",", " ", 
          RowBox[{"C12AcylCoAMAT", "[", "t", "]"}], ",", " ", 
          RowBox[{"C10AcylCoAMAT", "[", "t", "]"}], ",", " ", 
          RowBox[{"C8AcylCoAMAT", "[", "t", "]"}], ",", " ", 
          RowBox[{"C6AcylCoAMAT", "[", "t", "]"}], ",", " ", 
          RowBox[{"C4AcylCoAMAT", "[", "t", "]"}], ",", " ", "CarMAT"}], 
         "]"}], ")"}]}], ")"}], ",", " ", 
     RowBox[{"(", 
      RowBox[{
       RowBox[{"(", 
        RowBox[{
         RowBox[{"C12AcylCarMAT", "[", "t", "]"}], "/", "vcpt2C16"}], ")"}], 
       "*", 
       RowBox[{"(", 
        RowBox[{
         RowBox[{
          RowBox[{"Derivative", "[", 
           RowBox[{
           "0", ",", " ", "0", ",", " ", "0", ",", " ", "0", ",", " ", "0", 
            ",", " ", "0", ",", " ", "0", ",", " ", "0", ",", " ", "0", ",", 
            " ", "0", ",", " ", "0", ",", " ", "0", ",", " ", "0", ",", " ", 
            "0", ",", " ", "0", ",", " ", "0", ",", " ", "0", ",", " ", "0", 
            ",", " ", "0", ",", " ", "0", ",", " ", "0", ",", " ", "1", ",", 
            " ", "0", ",", " ", "0", ",", " ", "0", ",", " ", "0", ",", " ", 
            "0", ",", " ", "0", ",", " ", "0", ",", " ", "0", ",", " ", "0", 
            ",", " ", "0", ",", " ", "0", ",", " ", "0", ",", " ", "0"}], 
           "]"}], "[", "CPT2", "]"}], "[", 
         RowBox[{
         "sfcpt2C16", ",", " ", "Vcpt2", ",", " ", "Kmcpt2C16AcylCarMAT", ",",
           " ", "Kmcpt2C14AcylCarMAT", ",", " ", "Kmcpt2C12AcylCarMAT", ",", 
          " ", "Kmcpt2C10AcylCarMAT", ",", " ", "Kmcpt2C8AcylCarMAT", ",", 
          " ", "Kmcpt2C6AcylCarMAT", ",", " ", "Kmcpt2C4AcylCarMAT", ",", " ",
           "Kmcpt2CoAMAT", ",", " ", "Kmcpt2C16AcylCoAMAT", ",", " ", 
          "Kmcpt2C14AcylCoAMAT", ",", " ", "Kmcpt2C12AcylCoAMAT", ",", " ", 
          "Kmcpt2C10AcylCoAMAT", ",", " ", "Kmcpt2C8AcylCoAMAT", ",", " ", 
          "Kmcpt2C6AcylCoAMAT", ",", " ", "Kmcpt2C4AcylCoAMAT", ",", " ", 
          "Kmcpt2CarMAT", ",", " ", "Keqcpt2", ",", " ", 
          RowBox[{"C16AcylCarMAT", "[", "t", "]"}], ",", " ", 
          RowBox[{"C14AcylCarMAT", "[", "t", "]"}], ",", " ", 
          RowBox[{"C12AcylCarMAT", "[", "t", "]"}], ",", " ", 
          RowBox[{"C10AcylCarMAT", "[", "t", "]"}], ",", " ", 
          RowBox[{"C8AcylCarMAT", "[", "t", "]"}], ",", " ", 
          RowBox[{"C6AcylCarMAT", "[", "t", "]"}], ",", " ", 
          RowBox[{"C4AcylCarMAT", "[", "t", "]"}], ",", " ", "CoAMAT", ",", 
          " ", 
          RowBox[{"C16AcylCoAMAT", "[", "t", "]"}], ",", " ", 
          RowBox[{"C14AcylCoAMAT", "[", "t", "]"}], ",", " ", 
          RowBox[{"C12AcylCoAMAT", "[", "t", "]"}], ",", " ", 
          RowBox[{"C10AcylCoAMAT", "[", "t", "]"}], ",", " ", 
          RowBox[{"C8AcylCoAMAT", "[", "t", "]"}], ",", " ", 
          RowBox[{"C6AcylCoAMAT", "[", "t", "]"}], ",", " ", 
          RowBox[{"C4AcylCoAMAT", "[", "t", "]"}], ",", " ", "CarMAT"}], 
         "]"}], ")"}]}], ")"}], ",", " ", 
     RowBox[{"(", 
      RowBox[{
       RowBox[{"(", 
        RowBox[{
         RowBox[{"C10AcylCarMAT", "[", "t", "]"}], "/", "vcpt2C16"}], ")"}], 
       "*", 
       RowBox[{"(", 
        RowBox[{
         RowBox[{
          RowBox[{"Derivative", "[", 
           RowBox[{
           "0", ",", " ", "0", ",", " ", "0", ",", " ", "0", ",", " ", "0", 
            ",", " ", "0", ",", " ", "0", ",", " ", "0", ",", " ", "0", ",", 
            " ", "0", ",", " ", "0", ",", " ", "0", ",", " ", "0", ",", " ", 
            "0", ",", " ", "0", ",", " ", "0", ",", " ", "0", ",", " ", "0", 
            ",", " ", "0", ",", " ", "0", ",", " ", "0", ",", " ", "0", ",", 
            " ", "1", ",", " ", "0", ",", " ", "0", ",", " ", "0", ",", " ", 
            "0", ",", " ", "0", ",", " ", "0", ",", " ", "0", ",", " ", "0", 
            ",", " ", "0", ",", " ", "0", ",", " ", "0", ",", " ", "0"}], 
           "]"}], "[", "CPT2", "]"}], "[", 
         RowBox[{
         "sfcpt2C16", ",", " ", "Vcpt2", ",", " ", "Kmcpt2C16AcylCarMAT", ",",
           " ", "Kmcpt2C14AcylCarMAT", ",", " ", "Kmcpt2C12AcylCarMAT", ",", 
          " ", "Kmcpt2C10AcylCarMAT", ",", " ", "Kmcpt2C8AcylCarMAT", ",", 
          " ", "Kmcpt2C6AcylCarMAT", ",", " ", "Kmcpt2C4AcylCarMAT", ",", " ",
           "Kmcpt2CoAMAT", ",", " ", "Kmcpt2C16AcylCoAMAT", ",", " ", 
          "Kmcpt2C14AcylCoAMAT", ",", " ", "Kmcpt2C12AcylCoAMAT", ",", " ", 
          "Kmcpt2C10AcylCoAMAT", ",", " ", "Kmcpt2C8AcylCoAMAT", ",", " ", 
          "Kmcpt2C6AcylCoAMAT", ",", " ", "Kmcpt2C4AcylCoAMAT", ",", " ", 
          "Kmcpt2CarMAT", ",", " ", "Keqcpt2", ",", " ", 
          RowBox[{"C16AcylCarMAT", "[", "t", "]"}], ",", " ", 
          RowBox[{"C14AcylCarMAT", "[", "t", "]"}], ",", " ", 
          RowBox[{"C12AcylCarMAT", "[", "t", "]"}], ",", " ", 
          RowBox[{"C10AcylCarMAT", "[", "t", "]"}], ",", " ", 
          RowBox[{"C8AcylCarMAT", "[", "t", "]"}], ",", " ", 
          RowBox[{"C6AcylCarMAT", "[", "t", "]"}], ",", " ", 
          RowBox[{"C4AcylCarMAT", "[", "t", "]"}], ",", " ", "CoAMAT", ",", 
          " ", 
          RowBox[{"C16AcylCoAMAT", "[", "t", "]"}], ",", " ", 
          RowBox[{"C14AcylCoAMAT", "[", "t", "]"}], ",", " ", 
          RowBox[{"C12AcylCoAMAT", "[", "t", "]"}], ",", " ", 
          RowBox[{"C10AcylCoAMAT", "[", "t", "]"}], ",", " ", 
          RowBox[{"C8AcylCoAMAT", "[", "t", "]"}], ",", " ", 
          RowBox[{"C6AcylCoAMAT", "[", "t", "]"}], ",", " ", 
          RowBox[{"C4AcylCoAMAT", "[", "t", "]"}], ",", " ", "CarMAT"}], 
         "]"}], ")"}]}], ")"}], ",", " ", 
     RowBox[{"(", 
      RowBox[{
       RowBox[{"(", 
        RowBox[{
         RowBox[{"C8AcylCarMAT", "[", "t", "]"}], "/", "vcpt2C16"}], ")"}], 
       "*", 
       RowBox[{"(", 
        RowBox[{
         RowBox[{
          RowBox[{"Derivative", "[", 
           RowBox[{
           "0", ",", " ", "0", ",", " ", "0", ",", " ", "0", ",", " ", "0", 
            ",", " ", "0", ",", " ", "0", ",", " ", "0", ",", " ", "0", ",", 
            " ", "0", ",", " ", "0", ",", " ", "0", ",", " ", "0", ",", " ", 
            "0", ",", " ", "0", ",", " ", "0", ",", " ", "0", ",", " ", "0", 
            ",", " ", "0", ",", " ", "0", ",", " ", "0", ",", " ", "0", ",", 
            " ", "0", ",", " ", "1", ",", " ", "0", ",", " ", "0", ",", " ", 
            "0", ",", " ", "0", ",", " ", "0", ",", " ", "0", ",", " ", "0", 
            ",", " ", "0", ",", " ", "0", ",", " ", "0", ",", " ", "0"}], 
           "]"}], "[", "CPT2", "]"}], "[", 
         RowBox[{
         "sfcpt2C16", ",", " ", "Vcpt2", ",", " ", "Kmcpt2C16AcylCarMAT", ",",
           " ", "Kmcpt2C14AcylCarMAT", ",", " ", "Kmcpt2C12AcylCarMAT", ",", 
          " ", "Kmcpt2C10AcylCarMAT", ",", " ", "Kmcpt2C8AcylCarMAT", ",", 
          " ", "Kmcpt2C6AcylCarMAT", ",", " ", "Kmcpt2C4AcylCarMAT", ",", " ",
           "Kmcpt2CoAMAT", ",", " ", "Kmcpt2C16AcylCoAMAT", ",", " ", 
          "Kmcpt2C14AcylCoAMAT", ",", " ", "Kmcpt2C12AcylCoAMAT", ",", " ", 
          "Kmcpt2C10AcylCoAMAT", ",", " ", "Kmcpt2C8AcylCoAMAT", ",", " ", 
          "Kmcpt2C6AcylCoAMAT", ",", " ", "Kmcpt2C4AcylCoAMAT", ",", " ", 
          "Kmcpt2CarMAT", ",", " ", "Keqcpt2", ",", " ", 
          RowBox[{"C16AcylCarMAT", "[", "t", "]"}], ",", " ", 
          RowBox[{"C14AcylCarMAT", "[", "t", "]"}], ",", " ", 
          RowBox[{"C12AcylCarMAT", "[", "t", "]"}], ",", " ", 
          RowBox[{"C10AcylCarMAT", "[", "t", "]"}], ",", " ", 
          RowBox[{"C8AcylCarMAT", "[", "t", "]"}], ",", " ", 
          RowBox[{"C6AcylCarMAT", "[", "t", "]"}], ",", " ", 
          RowBox[{"C4AcylCarMAT", "[", "t", "]"}], ",", " ", "CoAMAT", ",", 
          " ", 
          RowBox[{"C16AcylCoAMAT", "[", "t", "]"}], ",", " ", 
          RowBox[{"C14AcylCoAMAT", "[", "t", "]"}], ",", " ", 
          RowBox[{"C12AcylCoAMAT", "[", "t", "]"}], ",", " ", 
          RowBox[{"C10AcylCoAMAT", "[", "t", "]"}], ",", " ", 
          RowBox[{"C8AcylCoAMAT", "[", "t", "]"}], ",", " ", 
          RowBox[{"C6AcylCoAMAT", "[", "t", "]"}], ",", " ", 
          RowBox[{"C4AcylCoAMAT", "[", "t", "]"}], ",", " ", "CarMAT"}], 
         "]"}], ")"}]}], ")"}], ",", " ", 
     RowBox[{"(", 
      RowBox[{
       RowBox[{"(", 
        RowBox[{
         RowBox[{"C6AcylCarMAT", "[", "t", "]"}], "/", "vcpt2C16"}], ")"}], 
       "*", 
       RowBox[{"(", 
        RowBox[{
         RowBox[{
          RowBox[{"Derivative", "[", 
           RowBox[{
           "0", ",", " ", "0", ",", " ", "0", ",", " ", "0", ",", " ", "0", 
            ",", " ", "0", ",", " ", "0", ",", " ", "0", ",", " ", "0", ",", 
            " ", "0", ",", " ", "0", ",", " ", "0", ",", " ", "0", ",", " ", 
            "0", ",", " ", "0", ",", " ", "0", ",", " ", "0", ",", " ", "0", 
            ",", " ", "0", ",", " ", "0", ",", " ", "0", ",", " ", "0", ",", 
            " ", "0", ",", " ", "0", ",", " ", "1", ",", " ", "0", ",", " ", 
            "0", ",", " ", "0", ",", " ", "0", ",", " ", "0", ",", " ", "0", 
            ",", " ", "0", ",", " ", "0", ",", " ", "0", ",", " ", "0"}], 
           "]"}], "[", "CPT2", "]"}], "[", 
         RowBox[{
         "sfcpt2C16", ",", " ", "Vcpt2", ",", " ", "Kmcpt2C16AcylCarMAT", ",",
           " ", "Kmcpt2C14AcylCarMAT", ",", " ", "Kmcpt2C12AcylCarMAT", ",", 
          " ", "Kmcpt2C10AcylCarMAT", ",", " ", "Kmcpt2C8AcylCarMAT", ",", 
          " ", "Kmcpt2C6AcylCarMAT", ",", " ", "Kmcpt2C4AcylCarMAT", ",", " ",
           "Kmcpt2CoAMAT", ",", " ", "Kmcpt2C16AcylCoAMAT", ",", " ", 
          "Kmcpt2C14AcylCoAMAT", ",", " ", "Kmcpt2C12AcylCoAMAT", ",", " ", 
          "Kmcpt2C10AcylCoAMAT", ",", " ", "Kmcpt2C8AcylCoAMAT", ",", " ", 
          "Kmcpt2C6AcylCoAMAT", ",", " ", "Kmcpt2C4AcylCoAMAT", ",", " ", 
          "Kmcpt2CarMAT", ",", " ", "Keqcpt2", ",", " ", 
          RowBox[{"C16AcylCarMAT", "[", "t", "]"}], ",", " ", 
          RowBox[{"C14AcylCarMAT", "[", "t", "]"}], ",", " ", 
          RowBox[{"C12AcylCarMAT", "[", "t", "]"}], ",", " ", 
          RowBox[{"C10AcylCarMAT", "[", "t", "]"}], ",", " ", 
          RowBox[{"C8AcylCarMAT", "[", "t", "]"}], ",", " ", 
          RowBox[{"C6AcylCarMAT", "[", "t", "]"}], ",", " ", 
          RowBox[{"C4AcylCarMAT", "[", "t", "]"}], ",", " ", "CoAMAT", ",", 
          " ", 
          RowBox[{"C16AcylCoAMAT", "[", "t", "]"}], ",", " ", 
          RowBox[{"C14AcylCoAMAT", "[", "t", "]"}], ",", " ", 
          RowBox[{"C12AcylCoAMAT", "[", "t", "]"}], ",", " ", 
          RowBox[{"C10AcylCoAMAT", "[", "t", "]"}], ",", " ", 
          RowBox[{"C8AcylCoAMAT", "[", "t", "]"}], ",", " ", 
          RowBox[{"C6AcylCoAMAT", "[", "t", "]"}], ",", " ", 
          RowBox[{"C4AcylCoAMAT", "[", "t", "]"}], ",", " ", "CarMAT"}], 
         "]"}], ")"}]}], ")"}], ",", " ", 
     RowBox[{"(", 
      RowBox[{
       RowBox[{"(", 
        RowBox[{
         RowBox[{"C4AcylCarMAT", "[", "t", "]"}], "/", "vcpt2C16"}], ")"}], 
       "*", 
       RowBox[{"(", 
        RowBox[{
         RowBox[{
          RowBox[{"Derivative", "[", 
           RowBox[{
           "0", ",", " ", "0", ",", " ", "0", ",", " ", "0", ",", " ", "0", 
            ",", " ", "0", ",", " ", "0", ",", " ", "0", ",", " ", "0", ",", 
            " ", "0", ",", " ", "0", ",", " ", "0", ",", " ", "0", ",", " ", 
            "0", ",", " ", "0", ",", " ", "0", ",", " ", "0", ",", " ", "0", 
            ",", " ", "0", ",", " ", "0", ",", " ", "0", ",", " ", "0", ",", 
            " ", "0", ",", " ", "0", ",", " ", "0", ",", " ", "1", ",", " ", 
            "0", ",", " ", "0", ",", " ", "0", ",", " ", "0", ",", " ", "0", 
            ",", " ", "0", ",", " ", "0", ",", " ", "0", ",", " ", "0"}], 
           "]"}], "[", "CPT2", "]"}], "[", 
         RowBox[{
         "sfcpt2C16", ",", " ", "Vcpt2", ",", " ", "Kmcpt2C16AcylCarMAT", ",",
           " ", "Kmcpt2C14AcylCarMAT", ",", " ", "Kmcpt2C12AcylCarMAT", ",", 
          " ", "Kmcpt2C10AcylCarMAT", ",", " ", "Kmcpt2C8AcylCarMAT", ",", 
          " ", "Kmcpt2C6AcylCarMAT", ",", " ", "Kmcpt2C4AcylCarMAT", ",", " ",
           "Kmcpt2CoAMAT", ",", " ", "Kmcpt2C16AcylCoAMAT", ",", " ", 
          "Kmcpt2C14AcylCoAMAT", ",", " ", "Kmcpt2C12AcylCoAMAT", ",", " ", 
          "Kmcpt2C10AcylCoAMAT", ",", " ", "Kmcpt2C8AcylCoAMAT", ",", " ", 
          "Kmcpt2C6AcylCoAMAT", ",", " ", "Kmcpt2C4AcylCoAMAT", ",", " ", 
          "Kmcpt2CarMAT", ",", " ", "Keqcpt2", ",", " ", 
          RowBox[{"C16AcylCarMAT", "[", "t", "]"}], ",", " ", 
          RowBox[{"C14AcylCarMAT", "[", "t", "]"}], ",", " ", 
          RowBox[{"C12AcylCarMAT", "[", "t", "]"}], ",", " ", 
          RowBox[{"C10AcylCarMAT", "[", "t", "]"}], ",", " ", 
          RowBox[{"C8AcylCarMAT", "[", "t", "]"}], ",", " ", 
          RowBox[{"C6AcylCarMAT", "[", "t", "]"}], ",", " ", 
          RowBox[{"C4AcylCarMAT", "[", "t", "]"}], ",", " ", "CoAMAT", ",", 
          " ", 
          RowBox[{"C16AcylCoAMAT", "[", "t", "]"}], ",", " ", 
          RowBox[{"C14AcylCoAMAT", "[", "t", "]"}], ",", " ", 
          RowBox[{"C12AcylCoAMAT", "[", "t", "]"}], ",", " ", 
          RowBox[{"C10AcylCoAMAT", "[", "t", "]"}], ",", " ", 
          RowBox[{"C8AcylCoAMAT", "[", "t", "]"}], ",", " ", 
          RowBox[{"C6AcylCoAMAT", "[", "t", "]"}], ",", " ", 
          RowBox[{"C4AcylCoAMAT", "[", "t", "]"}], ",", " ", "CarMAT"}], 
         "]"}], ")"}]}], ")"}], ",", " ", 
     RowBox[{"(", 
      RowBox[{
       RowBox[{"(", 
        RowBox[{
         RowBox[{"C16AcylCoAMAT", "[", "t", "]"}], "/", "vcpt2C16"}], ")"}], 
       "*", 
       RowBox[{"(", 
        RowBox[{
         RowBox[{
          RowBox[{"Derivative", "[", 
           RowBox[{
           "0", ",", " ", "0", ",", " ", "0", ",", " ", "0", ",", " ", "0", 
            ",", " ", "0", ",", " ", "0", ",", " ", "0", ",", " ", "0", ",", 
            " ", "0", ",", " ", "0", ",", " ", "0", ",", " ", "0", ",", " ", 
            "0", ",", " ", "0", ",", " ", "0", ",", " ", "0", ",", " ", "0", 
            ",", " ", "0", ",", " ", "0", ",", " ", "0", ",", " ", "0", ",", 
            " ", "0", ",", " ", "0", ",", " ", "0", ",", " ", "0", ",", " ", 
            "0", ",", " ", "1", ",", " ", "0", ",", " ", "0", ",", " ", "0", 
            ",", " ", "0", ",", " ", "0", ",", " ", "0", ",", " ", "0"}], 
           "]"}], "[", "CPT2", "]"}], "[", 
         RowBox[{
         "sfcpt2C16", ",", " ", "Vcpt2", ",", " ", "Kmcpt2C16AcylCarMAT", ",",
           " ", "Kmcpt2C14AcylCarMAT", ",", " ", "Kmcpt2C12AcylCarMAT", ",", 
          " ", "Kmcpt2C10AcylCarMAT", ",", " ", "Kmcpt2C8AcylCarMAT", ",", 
          " ", "Kmcpt2C6AcylCarMAT", ",", " ", "Kmcpt2C4AcylCarMAT", ",", " ",
           "Kmcpt2CoAMAT", ",", " ", "Kmcpt2C16AcylCoAMAT", ",", " ", 
          "Kmcpt2C14AcylCoAMAT", ",", " ", "Kmcpt2C12AcylCoAMAT", ",", " ", 
          "Kmcpt2C10AcylCoAMAT", ",", " ", "Kmcpt2C8AcylCoAMAT", ",", " ", 
          "Kmcpt2C6AcylCoAMAT", ",", " ", "Kmcpt2C4AcylCoAMAT", ",", " ", 
          "Kmcpt2CarMAT", ",", " ", "Keqcpt2", ",", " ", 
          RowBox[{"C16AcylCarMAT", "[", "t", "]"}], ",", " ", 
          RowBox[{"C14AcylCarMAT", "[", "t", "]"}], ",", " ", 
          RowBox[{"C12AcylCarMAT", "[", "t", "]"}], ",", " ", 
          RowBox[{"C10AcylCarMAT", "[", "t", "]"}], ",", " ", 
          RowBox[{"C8AcylCarMAT", "[", "t", "]"}], ",", " ", 
          RowBox[{"C6AcylCarMAT", "[", "t", "]"}], ",", " ", 
          RowBox[{"C4AcylCarMAT", "[", "t", "]"}], ",", " ", "CoAMAT", ",", 
          " ", 
          RowBox[{"C16AcylCoAMAT", "[", "t", "]"}], ",", " ", 
          RowBox[{"C14AcylCoAMAT", "[", "t", "]"}], ",", " ", 
          RowBox[{"C12AcylCoAMAT", "[", "t", "]"}], ",", " ", 
          RowBox[{"C10AcylCoAMAT", "[", "t", "]"}], ",", " ", 
          RowBox[{"C8AcylCoAMAT", "[", "t", "]"}], ",", " ", 
          RowBox[{"C6AcylCoAMAT", "[", "t", "]"}], ",", " ", 
          RowBox[{"C4AcylCoAMAT", "[", "t", "]"}], ",", " ", "CarMAT"}], 
         "]"}], ")"}]}], ")"}], ",", " ", 
     RowBox[{"(", 
      RowBox[{
       RowBox[{"(", 
        RowBox[{
         RowBox[{"C14AcylCoAMAT", "[", "t", "]"}], "/", "vcpt2C16"}], ")"}], 
       "*", 
       RowBox[{"(", 
        RowBox[{
         RowBox[{
          RowBox[{"Derivative", "[", 
           RowBox[{
           "0", ",", " ", "0", ",", " ", "0", ",", " ", "0", ",", " ", "0", 
            ",", " ", "0", ",", " ", "0", ",", " ", "0", ",", " ", "0", ",", 
            " ", "0", ",", " ", "0", ",", " ", "0", ",", " ", "0", ",", " ", 
            "0", ",", " ", "0", ",", " ", "0", ",", " ", "0", ",", " ", "0", 
            ",", " ", "0", ",", " ", "0", ",", " ", "0", ",", " ", "0", ",", 
            " ", "0", ",", " ", "0", ",", " ", "0", ",", " ", "0", ",", " ", 
            "0", ",", " ", "0", ",", " ", "1", ",", " ", "0", ",", " ", "0", 
            ",", " ", "0", ",", " ", "0", ",", " ", "0", ",", " ", "0"}], 
           "]"}], "[", "CPT2", "]"}], "[", 
         RowBox[{
         "sfcpt2C16", ",", " ", "Vcpt2", ",", " ", "Kmcpt2C16AcylCarMAT", ",",
           " ", "Kmcpt2C14AcylCarMAT", ",", " ", "Kmcpt2C12AcylCarMAT", ",", 
          " ", "Kmcpt2C10AcylCarMAT", ",", " ", "Kmcpt2C8AcylCarMAT", ",", 
          " ", "Kmcpt2C6AcylCarMAT", ",", " ", "Kmcpt2C4AcylCarMAT", ",", " ",
           "Kmcpt2CoAMAT", ",", " ", "Kmcpt2C16AcylCoAMAT", ",", " ", 
          "Kmcpt2C14AcylCoAMAT", ",", " ", "Kmcpt2C12AcylCoAMAT", ",", " ", 
          "Kmcpt2C10AcylCoAMAT", ",", " ", "Kmcpt2C8AcylCoAMAT", ",", " ", 
          "Kmcpt2C6AcylCoAMAT", ",", " ", "Kmcpt2C4AcylCoAMAT", ",", " ", 
          "Kmcpt2CarMAT", ",", " ", "Keqcpt2", ",", " ", 
          RowBox[{"C16AcylCarMAT", "[", "t", "]"}], ",", " ", 
          RowBox[{"C14AcylCarMAT", "[", "t", "]"}], ",", " ", 
          RowBox[{"C12AcylCarMAT", "[", "t", "]"}], ",", " ", 
          RowBox[{"C10AcylCarMAT", "[", "t", "]"}], ",", " ", 
          RowBox[{"C8AcylCarMAT", "[", "t", "]"}], ",", " ", 
          RowBox[{"C6AcylCarMAT", "[", "t", "]"}], ",", " ", 
          RowBox[{"C4AcylCarMAT", "[", "t", "]"}], ",", " ", "CoAMAT", ",", 
          " ", 
          RowBox[{"C16AcylCoAMAT", "[", "t", "]"}], ",", " ", 
          RowBox[{"C14AcylCoAMAT", "[", "t", "]"}], ",", " ", 
          RowBox[{"C12AcylCoAMAT", "[", "t", "]"}], ",", " ", 
          RowBox[{"C10AcylCoAMAT", "[", "t", "]"}], ",", " ", 
          RowBox[{"C8AcylCoAMAT", "[", "t", "]"}], ",", " ", 
          RowBox[{"C6AcylCoAMAT", "[", "t", "]"}], ",", " ", 
          RowBox[{"C4AcylCoAMAT", "[", "t", "]"}], ",", " ", "CarMAT"}], 
         "]"}], ")"}]}], ")"}], ",", " ", 
     RowBox[{"(", 
      RowBox[{
       RowBox[{"(", 
        RowBox[{
         RowBox[{"C12AcylCoAMAT", "[", "t", "]"}], "/", "vcpt2C16"}], ")"}], 
       "*", 
       RowBox[{"(", 
        RowBox[{
         RowBox[{
          RowBox[{"Derivative", "[", 
           RowBox[{
           "0", ",", " ", "0", ",", " ", "0", ",", " ", "0", ",", " ", "0", 
            ",", " ", "0", ",", " ", "0", ",", " ", "0", ",", " ", "0", ",", 
            " ", "0", ",", " ", "0", ",", " ", "0", ",", " ", "0", ",", " ", 
            "0", ",", " ", "0", ",", " ", "0", ",", " ", "0", ",", " ", "0", 
            ",", " ", "0", ",", " ", "0", ",", " ", "0", ",", " ", "0", ",", 
            " ", "0", ",", " ", "0", ",", " ", "0", ",", " ", "0", ",", " ", 
            "0", ",", " ", "0", ",", " ", "0", ",", " ", "1", ",", " ", "0", 
            ",", " ", "0", ",", " ", "0", ",", " ", "0", ",", " ", "0"}], 
           "]"}], "[", "CPT2", "]"}], "[", 
         RowBox[{
         "sfcpt2C16", ",", " ", "Vcpt2", ",", " ", "Kmcpt2C16AcylCarMAT", ",",
           " ", "Kmcpt2C14AcylCarMAT", ",", " ", "Kmcpt2C12AcylCarMAT", ",", 
          " ", "Kmcpt2C10AcylCarMAT", ",", " ", "Kmcpt2C8AcylCarMAT", ",", 
          " ", "Kmcpt2C6AcylCarMAT", ",", " ", "Kmcpt2C4AcylCarMAT", ",", " ",
           "Kmcpt2CoAMAT", ",", " ", "Kmcpt2C16AcylCoAMAT", ",", " ", 
          "Kmcpt2C14AcylCoAMAT", ",", " ", "Kmcpt2C12AcylCoAMAT", ",", " ", 
          "Kmcpt2C10AcylCoAMAT", ",", " ", "Kmcpt2C8AcylCoAMAT", ",", " ", 
          "Kmcpt2C6AcylCoAMAT", ",", " ", "Kmcpt2C4AcylCoAMAT", ",", " ", 
          "Kmcpt2CarMAT", ",", " ", "Keqcpt2", ",", " ", 
          RowBox[{"C16AcylCarMAT", "[", "t", "]"}], ",", " ", 
          RowBox[{"C14AcylCarMAT", "[", "t", "]"}], ",", " ", 
          RowBox[{"C12AcylCarMAT", "[", "t", "]"}], ",", " ", 
          RowBox[{"C10AcylCarMAT", "[", "t", "]"}], ",", " ", 
          RowBox[{"C8AcylCarMAT", "[", "t", "]"}], ",", " ", 
          RowBox[{"C6AcylCarMAT", "[", "t", "]"}], ",", " ", 
          RowBox[{"C4AcylCarMAT", "[", "t", "]"}], ",", " ", "CoAMAT", ",", 
          " ", 
          RowBox[{"C16AcylCoAMAT", "[", "t", "]"}], ",", " ", 
          RowBox[{"C14AcylCoAMAT", "[", "t", "]"}], ",", " ", 
          RowBox[{"C12AcylCoAMAT", "[", "t", "]"}], ",", " ", 
          RowBox[{"C10AcylCoAMAT", "[", "t", "]"}], ",", " ", 
          RowBox[{"C8AcylCoAMAT", "[", "t", "]"}], ",", " ", 
          RowBox[{"C6AcylCoAMAT", "[", "t", "]"}], ",", " ", 
          RowBox[{"C4AcylCoAMAT", "[", "t", "]"}], ",", " ", "CarMAT"}], 
         "]"}], ")"}]}], ")"}], ",", " ", 
     RowBox[{"(", 
      RowBox[{
       RowBox[{"(", 
        RowBox[{
         RowBox[{"C10AcylCoAMAT", "[", "t", "]"}], "/", "vcpt2C16"}], ")"}], 
       "*", 
       RowBox[{"(", 
        RowBox[{
         RowBox[{
          RowBox[{"Derivative", "[", 
           RowBox[{
           "0", ",", " ", "0", ",", " ", "0", ",", " ", "0", ",", " ", "0", 
            ",", " ", "0", ",", " ", "0", ",", " ", "0", ",", " ", "0", ",", 
            " ", "0", ",", " ", "0", ",", " ", "0", ",", " ", "0", ",", " ", 
            "0", ",", " ", "0", ",", " ", "0", ",", " ", "0", ",", " ", "0", 
            ",", " ", "0", ",", " ", "0", ",", " ", "0", ",", " ", "0", ",", 
            " ", "0", ",", " ", "0", ",", " ", "0", ",", " ", "0", ",", " ", 
            "0", ",", " ", "0", ",", " ", "0", ",", " ", "0", ",", " ", "1", 
            ",", " ", "0", ",", " ", "0", ",", " ", "0", ",", " ", "0"}], 
           "]"}], "[", "CPT2", "]"}], "[", 
         RowBox[{
         "sfcpt2C16", ",", " ", "Vcpt2", ",", " ", "Kmcpt2C16AcylCarMAT", ",",
           " ", "Kmcpt2C14AcylCarMAT", ",", " ", "Kmcpt2C12AcylCarMAT", ",", 
          " ", "Kmcpt2C10AcylCarMAT", ",", " ", "Kmcpt2C8AcylCarMAT", ",", 
          " ", "Kmcpt2C6AcylCarMAT", ",", " ", "Kmcpt2C4AcylCarMAT", ",", " ",
           "Kmcpt2CoAMAT", ",", " ", "Kmcpt2C16AcylCoAMAT", ",", " ", 
          "Kmcpt2C14AcylCoAMAT", ",", " ", "Kmcpt2C12AcylCoAMAT", ",", " ", 
          "Kmcpt2C10AcylCoAMAT", ",", " ", "Kmcpt2C8AcylCoAMAT", ",", " ", 
          "Kmcpt2C6AcylCoAMAT", ",", " ", "Kmcpt2C4AcylCoAMAT", ",", " ", 
          "Kmcpt2CarMAT", ",", " ", "Keqcpt2", ",", " ", 
          RowBox[{"C16AcylCarMAT", "[", "t", "]"}], ",", " ", 
          RowBox[{"C14AcylCarMAT", "[", "t", "]"}], ",", " ", 
          RowBox[{"C12AcylCarMAT", "[", "t", "]"}], ",", " ", 
          RowBox[{"C10AcylCarMAT", "[", "t", "]"}], ",", " ", 
          RowBox[{"C8AcylCarMAT", "[", "t", "]"}], ",", " ", 
          RowBox[{"C6AcylCarMAT", "[", "t", "]"}], ",", " ", 
          RowBox[{"C4AcylCarMAT", "[", "t", "]"}], ",", " ", "CoAMAT", ",", 
          " ", 
          RowBox[{"C16AcylCoAMAT", "[", "t", "]"}], ",", " ", 
          RowBox[{"C14AcylCoAMAT", "[", "t", "]"}], ",", " ", 
          RowBox[{"C12AcylCoAMAT", "[", "t", "]"}], ",", " ", 
          RowBox[{"C10AcylCoAMAT", "[", "t", "]"}], ",", " ", 
          RowBox[{"C8AcylCoAMAT", "[", "t", "]"}], ",", " ", 
          RowBox[{"C6AcylCoAMAT", "[", "t", "]"}], ",", " ", 
          RowBox[{"C4AcylCoAMAT", "[", "t", "]"}], ",", " ", "CarMAT"}], 
         "]"}], ")"}]}], ")"}], ",", " ", 
     RowBox[{"(", 
      RowBox[{
       RowBox[{"(", 
        RowBox[{
         RowBox[{"C8AcylCoAMAT", "[", "t", "]"}], "/", "vcpt2C16"}], ")"}], 
       "*", 
       RowBox[{"(", 
        RowBox[{
         RowBox[{
          RowBox[{"Derivative", "[", 
           RowBox[{
           "0", ",", " ", "0", ",", " ", "0", ",", " ", "0", ",", " ", "0", 
            ",", " ", "0", ",", " ", "0", ",", " ", "0", ",", " ", "0", ",", 
            " ", "0", ",", " ", "0", ",", " ", "0", ",", " ", "0", ",", " ", 
            "0", ",", " ", "0", ",", " ", "0", ",", " ", "0", ",", " ", "0", 
            ",", " ", "0", ",", " ", "0", ",", " ", "0", ",", " ", "0", ",", 
            " ", "0", ",", " ", "0", ",", " ", "0", ",", " ", "0", ",", " ", 
            "0", ",", " ", "0", ",", " ", "0", ",", " ", "0", ",", " ", "0", 
            ",", " ", "1", ",", " ", "0", ",", " ", "0", ",", " ", "0"}], 
           "]"}], "[", "CPT2", "]"}], "[", 
         RowBox[{
         "sfcpt2C16", ",", " ", "Vcpt2", ",", " ", "Kmcpt2C16AcylCarMAT", ",",
           " ", "Kmcpt2C14AcylCarMAT", ",", " ", "Kmcpt2C12AcylCarMAT", ",", 
          " ", "Kmcpt2C10AcylCarMAT", ",", " ", "Kmcpt2C8AcylCarMAT", ",", 
          " ", "Kmcpt2C6AcylCarMAT", ",", " ", "Kmcpt2C4AcylCarMAT", ",", " ",
           "Kmcpt2CoAMAT", ",", " ", "Kmcpt2C16AcylCoAMAT", ",", " ", 
          "Kmcpt2C14AcylCoAMAT", ",", " ", "Kmcpt2C12AcylCoAMAT", ",", " ", 
          "Kmcpt2C10AcylCoAMAT", ",", " ", "Kmcpt2C8AcylCoAMAT", ",", " ", 
          "Kmcpt2C6AcylCoAMAT", ",", " ", "Kmcpt2C4AcylCoAMAT", ",", " ", 
          "Kmcpt2CarMAT", ",", " ", "Keqcpt2", ",", " ", 
          RowBox[{"C16AcylCarMAT", "[", "t", "]"}], ",", " ", 
          RowBox[{"C14AcylCarMAT", "[", "t", "]"}], ",", " ", 
          RowBox[{"C12AcylCarMAT", "[", "t", "]"}], ",", " ", 
          RowBox[{"C10AcylCarMAT", "[", "t", "]"}], ",", " ", 
          RowBox[{"C8AcylCarMAT", "[", "t", "]"}], ",", " ", 
          RowBox[{"C6AcylCarMAT", "[", "t", "]"}], ",", " ", 
          RowBox[{"C4AcylCarMAT", "[", "t", "]"}], ",", " ", "CoAMAT", ",", 
          " ", 
          RowBox[{"C16AcylCoAMAT", "[", "t", "]"}], ",", " ", 
          RowBox[{"C14AcylCoAMAT", "[", "t", "]"}], ",", " ", 
          RowBox[{"C12AcylCoAMAT", "[", "t", "]"}], ",", " ", 
          RowBox[{"C10AcylCoAMAT", "[", "t", "]"}], ",", " ", 
          RowBox[{"C8AcylCoAMAT", "[", "t", "]"}], ",", " ", 
          RowBox[{"C6AcylCoAMAT", "[", "t", "]"}], ",", " ", 
          RowBox[{"C4AcylCoAMAT", "[", "t", "]"}], ",", " ", "CarMAT"}], 
         "]"}], ")"}]}], ")"}], ",", " ", 
     RowBox[{"(", 
      RowBox[{
       RowBox[{"(", 
        RowBox[{
         RowBox[{"C6AcylCoAMAT", "[", "t", "]"}], "/", "vcpt2C16"}], ")"}], 
       "*", 
       RowBox[{"(", 
        RowBox[{
         RowBox[{
          RowBox[{"Derivative", "[", 
           RowBox[{
           "0", ",", " ", "0", ",", " ", "0", ",", " ", "0", ",", " ", "0", 
            ",", " ", "0", ",", " ", "0", ",", " ", "0", ",", " ", "0", ",", 
            " ", "0", ",", " ", "0", ",", " ", "0", ",", " ", "0", ",", " ", 
            "0", ",", " ", "0", ",", " ", "0", ",", " ", "0", ",", " ", "0", 
            ",", " ", "0", ",", " ", "0", ",", " ", "0", ",", " ", "0", ",", 
            " ", "0", ",", " ", "0", ",", " ", "0", ",", " ", "0", ",", " ", 
            "0", ",", " ", "0", ",", " ", "0", ",", " ", "0", ",", " ", "0", 
            ",", " ", "0", ",", " ", "1", ",", " ", "0", ",", " ", "0"}], 
           "]"}], "[", "CPT2", "]"}], "[", 
         RowBox[{
         "sfcpt2C16", ",", " ", "Vcpt2", ",", " ", "Kmcpt2C16AcylCarMAT", ",",
           " ", "Kmcpt2C14AcylCarMAT", ",", " ", "Kmcpt2C12AcylCarMAT", ",", 
          " ", "Kmcpt2C10AcylCarMAT", ",", " ", "Kmcpt2C8AcylCarMAT", ",", 
          " ", "Kmcpt2C6AcylCarMAT", ",", " ", "Kmcpt2C4AcylCarMAT", ",", " ",
           "Kmcpt2CoAMAT", ",", " ", "Kmcpt2C16AcylCoAMAT", ",", " ", 
          "Kmcpt2C14AcylCoAMAT", ",", " ", "Kmcpt2C12AcylCoAMAT", ",", " ", 
          "Kmcpt2C10AcylCoAMAT", ",", " ", "Kmcpt2C8AcylCoAMAT", ",", " ", 
          "Kmcpt2C6AcylCoAMAT", ",", " ", "Kmcpt2C4AcylCoAMAT", ",", " ", 
          "Kmcpt2CarMAT", ",", " ", "Keqcpt2", ",", " ", 
          RowBox[{"C16AcylCarMAT", "[", "t", "]"}], ",", " ", 
          RowBox[{"C14AcylCarMAT", "[", "t", "]"}], ",", " ", 
          RowBox[{"C12AcylCarMAT", "[", "t", "]"}], ",", " ", 
          RowBox[{"C10AcylCarMAT", "[", "t", "]"}], ",", " ", 
          RowBox[{"C8AcylCarMAT", "[", "t", "]"}], ",", " ", 
          RowBox[{"C6AcylCarMAT", "[", "t", "]"}], ",", " ", 
          RowBox[{"C4AcylCarMAT", "[", "t", "]"}], ",", " ", "CoAMAT", ",", 
          " ", 
          RowBox[{"C16AcylCoAMAT", "[", "t", "]"}], ",", " ", 
          RowBox[{"C14AcylCoAMAT", "[", "t", "]"}], ",", " ", 
          RowBox[{"C12AcylCoAMAT", "[", "t", "]"}], ",", " ", 
          RowBox[{"C10AcylCoAMAT", "[", "t", "]"}], ",", " ", 
          RowBox[{"C8AcylCoAMAT", "[", "t", "]"}], ",", " ", 
          RowBox[{"C6AcylCoAMAT", "[", "t", "]"}], ",", " ", 
          RowBox[{"C4AcylCoAMAT", "[", "t", "]"}], ",", " ", "CarMAT"}], 
         "]"}], ")"}]}], ")"}], ",", " ", 
     RowBox[{"(", 
      RowBox[{
       RowBox[{"(", 
        RowBox[{
         RowBox[{"C4AcylCoAMAT", "[", "t", "]"}], "/", "vcpt2C16"}], ")"}], 
       "*", 
       RowBox[{"(", 
        RowBox[{
         RowBox[{
          RowBox[{"Derivative", "[", 
           RowBox[{
           "0", ",", " ", "0", ",", " ", "0", ",", " ", "0", ",", " ", "0", 
            ",", " ", "0", ",", " ", "0", ",", " ", "0", ",", " ", "0", ",", 
            " ", "0", ",", " ", "0", ",", " ", "0", ",", " ", "0", ",", " ", 
            "0", ",", " ", "0", ",", " ", "0", ",", " ", "0", ",", " ", "0", 
            ",", " ", "0", ",", " ", "0", ",", " ", "0", ",", " ", "0", ",", 
            " ", "0", ",", " ", "0", ",", " ", "0", ",", " ", "0", ",", " ", 
            "0", ",", " ", "0", ",", " ", "0", ",", " ", "0", ",", " ", "0", 
            ",", " ", "0", ",", " ", "0", ",", " ", "1", ",", " ", "0"}], 
           "]"}], "[", "CPT2", "]"}], "[", 
         RowBox[{
         "sfcpt2C16", ",", " ", "Vcpt2", ",", " ", "Kmcpt2C16AcylCarMAT", ",",
           " ", "Kmcpt2C14AcylCarMAT", ",", " ", "Kmcpt2C12AcylCarMAT", ",", 
          " ", "Kmcpt2C10AcylCarMAT", ",", " ", "Kmcpt2C8AcylCarMAT", ",", 
          " ", "Kmcpt2C6AcylCarMAT", ",", " ", "Kmcpt2C4AcylCarMAT", ",", " ",
           "Kmcpt2CoAMAT", ",", " ", "Kmcpt2C16AcylCoAMAT", ",", " ", 
          "Kmcpt2C14AcylCoAMAT", ",", " ", "Kmcpt2C12AcylCoAMAT", ",", " ", 
          "Kmcpt2C10AcylCoAMAT", ",", " ", "Kmcpt2C8AcylCoAMAT", ",", " ", 
          "Kmcpt2C6AcylCoAMAT", ",", " ", "Kmcpt2C4AcylCoAMAT", ",", " ", 
          "Kmcpt2CarMAT", ",", " ", "Keqcpt2", ",", " ", 
          RowBox[{"C16AcylCarMAT", "[", "t", "]"}], ",", " ", 
          RowBox[{"C14AcylCarMAT", "[", "t", "]"}], ",", " ", 
          RowBox[{"C12AcylCarMAT", "[", "t", "]"}], ",", " ", 
          RowBox[{"C10AcylCarMAT", "[", "t", "]"}], ",", " ", 
          RowBox[{"C8AcylCarMAT", "[", "t", "]"}], ",", " ", 
          RowBox[{"C6AcylCarMAT", "[", "t", "]"}], ",", " ", 
          RowBox[{"C4AcylCarMAT", "[", "t", "]"}], ",", " ", "CoAMAT", ",", 
          " ", 
          RowBox[{"C16AcylCoAMAT", "[", "t", "]"}], ",", " ", 
          RowBox[{"C14AcylCoAMAT", "[", "t", "]"}], ",", " ", 
          RowBox[{"C12AcylCoAMAT", "[", "t", "]"}], ",", " ", 
          RowBox[{"C10AcylCoAMAT", "[", "t", "]"}], ",", " ", 
          RowBox[{"C8AcylCoAMAT", "[", "t", "]"}], ",", " ", 
          RowBox[{"C6AcylCoAMAT", "[", "t", "]"}], ",", " ", 
          RowBox[{"C4AcylCoAMAT", "[", "t", "]"}], ",", " ", "CarMAT"}], 
         "]"}], ")"}]}], ")"}], ",", " ", 
     RowBox[{"(", 
      RowBox[{
       RowBox[{"(", 
        RowBox[{"CoAMAT", "/", "vcpt2C16"}], ")"}], "*", 
       RowBox[{"(", 
        RowBox[{
         RowBox[{
          RowBox[{"Derivative", "[", 
           RowBox[{
           "0", ",", " ", "0", ",", " ", "0", ",", " ", "0", ",", " ", "0", 
            ",", " ", "0", ",", " ", "0", ",", " ", "0", ",", " ", "0", ",", 
            " ", "0", ",", " ", "0", ",", " ", "0", ",", " ", "0", ",", " ", 
            "0", ",", " ", "0", ",", " ", "0", ",", " ", "0", ",", " ", "0", 
            ",", " ", "0", ",", " ", "0", ",", " ", "0", ",", " ", "0", ",", 
            " ", "0", ",", " ", "0", ",", " ", "0", ",", " ", "0", ",", " ", 
            "1", ",", " ", "0", ",", " ", "0", ",", " ", "0", ",", " ", "0", 
            ",", " ", "0", ",", " ", "0", ",", " ", "0", ",", " ", "0"}], 
           "]"}], "[", "CPT2", "]"}], "[", 
         RowBox[{
         "sfcpt2C16", ",", " ", "Vcpt2", ",", " ", "Kmcpt2C16AcylCarMAT", ",",
           " ", "Kmcpt2C14AcylCarMAT", ",", " ", "Kmcpt2C12AcylCarMAT", ",", 
          " ", "Kmcpt2C10AcylCarMAT", ",", " ", "Kmcpt2C8AcylCarMAT", ",", 
          " ", "Kmcpt2C6AcylCarMAT", ",", " ", "Kmcpt2C4AcylCarMAT", ",", " ",
           "Kmcpt2CoAMAT", ",", " ", "Kmcpt2C16AcylCoAMAT", ",", " ", 
          "Kmcpt2C14AcylCoAMAT", ",", " ", "Kmcpt2C12AcylCoAMAT", ",", " ", 
          "Kmcpt2C10AcylCoAMAT", ",", " ", "Kmcpt2C8AcylCoAMAT", ",", " ", 
          "Kmcpt2C6AcylCoAMAT", ",", " ", "Kmcpt2C4AcylCoAMAT", ",", " ", 
          "Kmcpt2CarMAT", ",", " ", "Keqcpt2", ",", " ", 
          RowBox[{"C16AcylCarMAT", "[", "t", "]"}], ",", " ", 
          RowBox[{"C14AcylCarMAT", "[", "t", "]"}], ",", " ", 
          RowBox[{"C12AcylCarMAT", "[", "t", "]"}], ",", " ", 
          RowBox[{"C10AcylCarMAT", "[", "t", "]"}], ",", " ", 
          RowBox[{"C8AcylCarMAT", "[", "t", "]"}], ",", " ", 
          RowBox[{"C6AcylCarMAT", "[", "t", "]"}], ",", " ", 
          RowBox[{"C4AcylCarMAT", "[", "t", "]"}], ",", " ", "CoAMAT", ",", 
          " ", 
          RowBox[{"C16AcylCoAMAT", "[", "t", "]"}], ",", " ", 
          RowBox[{"C14AcylCoAMAT", "[", "t", "]"}], ",", " ", 
          RowBox[{"C12AcylCoAMAT", "[", "t", "]"}], ",", " ", 
          RowBox[{"C10AcylCoAMAT", "[", "t", "]"}], ",", " ", 
          RowBox[{"C8AcylCoAMAT", "[", "t", "]"}], ",", " ", 
          RowBox[{"C6AcylCoAMAT", "[", "t", "]"}], ",", " ", 
          RowBox[{"C4AcylCoAMAT", "[", "t", "]"}], ",", " ", "CarMAT"}], 
         "]"}], ")"}]}], ")"}], ",", " ", "\n", "  ", 
     RowBox[{"(", 
      RowBox[{
       RowBox[{"(", 
        RowBox[{
         RowBox[{"C12AcylCoAMAT", "[", "t", "]"}], "/", "vmcadC6"}], ")"}], 
       "*", 
       RowBox[{"(", 
        RowBox[{
         RowBox[{
          RowBox[{"Derivative", "[", 
           RowBox[{
           "0", ",", " ", "0", ",", " ", "0", ",", " ", "0", ",", " ", "0", 
            ",", " ", "0", ",", " ", "0", ",", " ", "0", ",", " ", "0", ",", 
            " ", "0", ",", " ", "0", ",", " ", "0", ",", " ", "0", ",", " ", 
            "0", ",", " ", "0", ",", " ", "0", ",", " ", "1", ",", " ", "0", 
            ",", " ", "0", ",", " ", "0", ",", " ", "0", ",", " ", "0", ",", 
            " ", "0", ",", " ", "0", ",", " ", "0", ",", " ", "0", ",", " ", 
            "0"}], "]"}], "[", "MCAD", "]"}], "[", 
         RowBox[{
         "sfmcadC6", ",", " ", "Vmcad", ",", " ", "KmmcadC6AcylCoAMAT", ",", 
          " ", "KmmcadC12AcylCoAMAT", ",", " ", "KmmcadC10AcylCoAMAT", ",", 
          " ", "KmmcadC8AcylCoAMAT", ",", " ", "KmmcadC4AcylCoAMAT", ",", " ",
           "KmmcadFAD", ",", " ", "KmmcadC6EnoylCoAMAT", ",", " ", 
          "KmmcadC12EnoylCoAMAT", ",", " ", "KmmcadC10EnoylCoAMAT", ",", " ", 
          "KmmcadC8EnoylCoAMAT", ",", " ", "KmmcadC4EnoylCoAMAT", ",", " ", 
          "KmmcadFADH", ",", " ", "Keqmcad", ",", " ", 
          RowBox[{"C6AcylCoAMAT", "[", "t", "]"}], ",", " ", 
          RowBox[{"C12AcylCoAMAT", "[", "t", "]"}], ",", " ", 
          RowBox[{"C10AcylCoAMAT", "[", "t", "]"}], ",", " ", 
          RowBox[{"C8AcylCoAMAT", "[", "t", "]"}], ",", " ", 
          RowBox[{"C4AcylCoAMAT", "[", "t", "]"}], ",", " ", "FADtMAT", ",", 
          " ", 
          RowBox[{"C6EnoylCoAMAT", "[", "t", "]"}], ",", " ", 
          RowBox[{"C12EnoylCoAMAT", "[", "t", "]"}], ",", " ", 
          RowBox[{"C10EnoylCoAMAT", "[", "t", "]"}], ",", " ", 
          RowBox[{"C8EnoylCoAMAT", "[", "t", "]"}], ",", " ", 
          RowBox[{"C4EnoylCoAMAT", "[", "t", "]"}], ",", " ", 
          RowBox[{"FADHMAT", "[", "t", "]"}]}], "]"}], ")"}]}], ")"}], ",", 
     " ", 
     RowBox[{"(", 
      RowBox[{
       RowBox[{"(", 
        RowBox[{
         RowBox[{"C10AcylCoAMAT", "[", "t", "]"}], "/", "vmcadC6"}], ")"}], 
       "*", 
       RowBox[{"(", 
        RowBox[{
         RowBox[{
          RowBox[{"Derivative", "[", 
           RowBox[{
           "0", ",", " ", "0", ",", " ", "0", ",", " ", "0", ",", " ", "0", 
            ",", " ", "0", ",", " ", "0", ",", " ", "0", ",", " ", "0", ",", 
            " ", "0", ",", " ", "0", ",", " ", "0", ",", " ", "0", ",", " ", 
            "0", ",", " ", "0", ",", " ", "0", ",", " ", "0", ",", " ", "1", 
            ",", " ", "0", ",", " ", "0", ",", " ", "0", ",", " ", "0", ",", 
            " ", "0", ",", " ", "0", ",", " ", "0", ",", " ", "0", ",", " ", 
            "0"}], "]"}], "[", "MCAD", "]"}], "[", 
         RowBox[{
         "sfmcadC6", ",", " ", "Vmcad", ",", " ", "KmmcadC6AcylCoAMAT", ",", 
          " ", "KmmcadC12AcylCoAMAT", ",", " ", "KmmcadC10AcylCoAMAT", ",", 
          " ", "KmmcadC8AcylCoAMAT", ",", " ", "KmmcadC4AcylCoAMAT", ",", " ",
           "KmmcadFAD", ",", " ", "KmmcadC6EnoylCoAMAT", ",", " ", 
          "KmmcadC12EnoylCoAMAT", ",", " ", "KmmcadC10EnoylCoAMAT", ",", " ", 
          "KmmcadC8EnoylCoAMAT", ",", " ", "KmmcadC4EnoylCoAMAT", ",", " ", 
          "KmmcadFADH", ",", " ", "Keqmcad", ",", " ", 
          RowBox[{"C6AcylCoAMAT", "[", "t", "]"}], ",", " ", 
          RowBox[{"C12AcylCoAMAT", "[", "t", "]"}], ",", " ", 
          RowBox[{"C10AcylCoAMAT", "[", "t", "]"}], ",", " ", 
          RowBox[{"C8AcylCoAMAT", "[", "t", "]"}], ",", " ", 
          RowBox[{"C4AcylCoAMAT", "[", "t", "]"}], ",", " ", "FADtMAT", ",", 
          " ", 
          RowBox[{"C6EnoylCoAMAT", "[", "t", "]"}], ",", " ", 
          RowBox[{"C12EnoylCoAMAT", "[", "t", "]"}], ",", " ", 
          RowBox[{"C10EnoylCoAMAT", "[", "t", "]"}], ",", " ", 
          RowBox[{"C8EnoylCoAMAT", "[", "t", "]"}], ",", " ", 
          RowBox[{"C4EnoylCoAMAT", "[", "t", "]"}], ",", " ", 
          RowBox[{"FADHMAT", "[", "t", "]"}]}], "]"}], ")"}]}], ")"}], ",", 
     " ", 
     RowBox[{"(", 
      RowBox[{
       RowBox[{"(", 
        RowBox[{
         RowBox[{"C8AcylCoAMAT", "[", "t", "]"}], "/", "vmcadC6"}], ")"}], 
       "*", 
       RowBox[{"(", 
        RowBox[{
         RowBox[{
          RowBox[{"Derivative", "[", 
           RowBox[{
           "0", ",", " ", "0", ",", " ", "0", ",", " ", "0", ",", " ", "0", 
            ",", " ", "0", ",", " ", "0", ",", " ", "0", ",", " ", "0", ",", 
            " ", "0", ",", " ", "0", ",", " ", "0", ",", " ", "0", ",", " ", 
            "0", ",", " ", "0", ",", " ", "0", ",", " ", "0", ",", " ", "0", 
            ",", " ", "1", ",", " ", "0", ",", " ", "0", ",", " ", "0", ",", 
            " ", "0", ",", " ", "0", ",", " ", "0", ",", " ", "0", ",", " ", 
            "0"}], "]"}], "[", "MCAD", "]"}], "[", 
         RowBox[{
         "sfmcadC6", ",", " ", "Vmcad", ",", " ", "KmmcadC6AcylCoAMAT", ",", 
          " ", "KmmcadC12AcylCoAMAT", ",", " ", "KmmcadC10AcylCoAMAT", ",", 
          " ", "KmmcadC8AcylCoAMAT", ",", " ", "KmmcadC4AcylCoAMAT", ",", " ",
           "KmmcadFAD", ",", " ", "KmmcadC6EnoylCoAMAT", ",", " ", 
          "KmmcadC12EnoylCoAMAT", ",", " ", "KmmcadC10EnoylCoAMAT", ",", " ", 
          "KmmcadC8EnoylCoAMAT", ",", " ", "KmmcadC4EnoylCoAMAT", ",", " ", 
          "KmmcadFADH", ",", " ", "Keqmcad", ",", " ", 
          RowBox[{"C6AcylCoAMAT", "[", "t", "]"}], ",", " ", 
          RowBox[{"C12AcylCoAMAT", "[", "t", "]"}], ",", " ", 
          RowBox[{"C10AcylCoAMAT", "[", "t", "]"}], ",", " ", 
          RowBox[{"C8AcylCoAMAT", "[", "t", "]"}], ",", " ", 
          RowBox[{"C4AcylCoAMAT", "[", "t", "]"}], ",", " ", "FADtMAT", ",", 
          " ", 
          RowBox[{"C6EnoylCoAMAT", "[", "t", "]"}], ",", " ", 
          RowBox[{"C12EnoylCoAMAT", "[", "t", "]"}], ",", " ", 
          RowBox[{"C10EnoylCoAMAT", "[", "t", "]"}], ",", " ", 
          RowBox[{"C8EnoylCoAMAT", "[", "t", "]"}], ",", " ", 
          RowBox[{"C4EnoylCoAMAT", "[", "t", "]"}], ",", " ", 
          RowBox[{"FADHMAT", "[", "t", "]"}]}], "]"}], ")"}]}], ")"}], ",", 
     " ", 
     RowBox[{"(", 
      RowBox[{
       RowBox[{"(", 
        RowBox[{
         RowBox[{"C6AcylCoAMAT", "[", "t", "]"}], "/", "vmcadC6"}], ")"}], 
       "*", 
       RowBox[{"(", 
        RowBox[{
         RowBox[{
          RowBox[{"Derivative", "[", 
           RowBox[{
           "0", ",", " ", "0", ",", " ", "0", ",", " ", "0", ",", " ", "0", 
            ",", " ", "0", ",", " ", "0", ",", " ", "0", ",", " ", "0", ",", 
            " ", "0", ",", " ", "0", ",", " ", "0", ",", " ", "0", ",", " ", 
            "0", ",", " ", "0", ",", " ", "1", ",", " ", "0", ",", " ", "0", 
            ",", " ", "0", ",", " ", "0", ",", " ", "0", ",", " ", "0", ",", 
            " ", "0", ",", " ", "0", ",", " ", "0", ",", " ", "0", ",", " ", 
            "0"}], "]"}], "[", "MCAD", "]"}], "[", 
         RowBox[{
         "sfmcadC6", ",", " ", "Vmcad", ",", " ", "KmmcadC6AcylCoAMAT", ",", 
          " ", "KmmcadC12AcylCoAMAT", ",", " ", "KmmcadC10AcylCoAMAT", ",", 
          " ", "KmmcadC8AcylCoAMAT", ",", " ", "KmmcadC4AcylCoAMAT", ",", " ",
           "KmmcadFAD", ",", " ", "KmmcadC6EnoylCoAMAT", ",", " ", 
          "KmmcadC12EnoylCoAMAT", ",", " ", "KmmcadC10EnoylCoAMAT", ",", " ", 
          "KmmcadC8EnoylCoAMAT", ",", " ", "KmmcadC4EnoylCoAMAT", ",", " ", 
          "KmmcadFADH", ",", " ", "Keqmcad", ",", " ", 
          RowBox[{"C6AcylCoAMAT", "[", "t", "]"}], ",", " ", 
          RowBox[{"C12AcylCoAMAT", "[", "t", "]"}], ",", " ", 
          RowBox[{"C10AcylCoAMAT", "[", "t", "]"}], ",", " ", 
          RowBox[{"C8AcylCoAMAT", "[", "t", "]"}], ",", " ", 
          RowBox[{"C4AcylCoAMAT", "[", "t", "]"}], ",", " ", "FADtMAT", ",", 
          " ", 
          RowBox[{"C6EnoylCoAMAT", "[", "t", "]"}], ",", " ", 
          RowBox[{"C12EnoylCoAMAT", "[", "t", "]"}], ",", " ", 
          RowBox[{"C10EnoylCoAMAT", "[", "t", "]"}], ",", " ", 
          RowBox[{"C8EnoylCoAMAT", "[", "t", "]"}], ",", " ", 
          RowBox[{"C4EnoylCoAMAT", "[", "t", "]"}], ",", " ", 
          RowBox[{"FADHMAT", "[", "t", "]"}]}], "]"}], ")"}]}], ")"}], ",", 
     " ", 
     RowBox[{"(", 
      RowBox[{
       RowBox[{"(", 
        RowBox[{
         RowBox[{"C4AcylCoAMAT", "[", "t", "]"}], "/", "vmcadC6"}], ")"}], 
       "*", 
       RowBox[{"(", 
        RowBox[{
         RowBox[{
          RowBox[{"Derivative", "[", 
           RowBox[{
           "0", ",", " ", "0", ",", " ", "0", ",", " ", "0", ",", " ", "0", 
            ",", " ", "0", ",", " ", "0", ",", " ", "0", ",", " ", "0", ",", 
            " ", "0", ",", " ", "0", ",", " ", "0", ",", " ", "0", ",", " ", 
            "0", ",", " ", "0", ",", " ", "0", ",", " ", "0", ",", " ", "0", 
            ",", " ", "0", ",", " ", "1", ",", " ", "0", ",", " ", "0", ",", 
            " ", "0", ",", " ", "0", ",", " ", "0", ",", " ", "0", ",", " ", 
            "0"}], "]"}], "[", "MCAD", "]"}], "[", 
         RowBox[{
         "sfmcadC6", ",", " ", "Vmcad", ",", " ", "KmmcadC6AcylCoAMAT", ",", 
          " ", "KmmcadC12AcylCoAMAT", ",", " ", "KmmcadC10AcylCoAMAT", ",", 
          " ", "KmmcadC8AcylCoAMAT", ",", " ", "KmmcadC4AcylCoAMAT", ",", " ",
           "KmmcadFAD", ",", " ", "KmmcadC6EnoylCoAMAT", ",", " ", 
          "KmmcadC12EnoylCoAMAT", ",", " ", "KmmcadC10EnoylCoAMAT", ",", " ", 
          "KmmcadC8EnoylCoAMAT", ",", " ", "KmmcadC4EnoylCoAMAT", ",", " ", 
          "KmmcadFADH", ",", " ", "Keqmcad", ",", " ", 
          RowBox[{"C6AcylCoAMAT", "[", "t", "]"}], ",", " ", 
          RowBox[{"C12AcylCoAMAT", "[", "t", "]"}], ",", " ", 
          RowBox[{"C10AcylCoAMAT", "[", "t", "]"}], ",", " ", 
          RowBox[{"C8AcylCoAMAT", "[", "t", "]"}], ",", " ", 
          RowBox[{"C4AcylCoAMAT", "[", "t", "]"}], ",", " ", "FADtMAT", ",", 
          " ", 
          RowBox[{"C6EnoylCoAMAT", "[", "t", "]"}], ",", " ", 
          RowBox[{"C12EnoylCoAMAT", "[", "t", "]"}], ",", " ", 
          RowBox[{"C10EnoylCoAMAT", "[", "t", "]"}], ",", " ", 
          RowBox[{"C8EnoylCoAMAT", "[", "t", "]"}], ",", " ", 
          RowBox[{"C4EnoylCoAMAT", "[", "t", "]"}], ",", " ", 
          RowBox[{"FADHMAT", "[", "t", "]"}]}], "]"}], ")"}]}], ")"}], ",", 
     " ", 
     RowBox[{"(", 
      RowBox[{
       RowBox[{"(", 
        RowBox[{
         RowBox[{"C12EnoylCoAMAT", "[", "t", "]"}], "/", "vmcadC6"}], ")"}], 
       "*", 
       RowBox[{"(", 
        RowBox[{
         RowBox[{
          RowBox[{"Derivative", "[", 
           RowBox[{
           "0", ",", " ", "0", ",", " ", "0", ",", " ", "0", ",", " ", "0", 
            ",", " ", "0", ",", " ", "0", ",", " ", "0", ",", " ", "0", ",", 
            " ", "0", ",", " ", "0", ",", " ", "0", ",", " ", "0", ",", " ", 
            "0", ",", " ", "0", ",", " ", "0", ",", " ", "0", ",", " ", "0", 
            ",", " ", "0", ",", " ", "0", ",", " ", "0", ",", " ", "0", ",", 
            " ", "1", ",", " ", "0", ",", " ", "0", ",", " ", "0", ",", " ", 
            "0"}], "]"}], "[", "MCAD", "]"}], "[", 
         RowBox[{
         "sfmcadC6", ",", " ", "Vmcad", ",", " ", "KmmcadC6AcylCoAMAT", ",", 
          " ", "KmmcadC12AcylCoAMAT", ",", " ", "KmmcadC10AcylCoAMAT", ",", 
          " ", "KmmcadC8AcylCoAMAT", ",", " ", "KmmcadC4AcylCoAMAT", ",", " ",
           "KmmcadFAD", ",", " ", "KmmcadC6EnoylCoAMAT", ",", " ", 
          "KmmcadC12EnoylCoAMAT", ",", " ", "KmmcadC10EnoylCoAMAT", ",", " ", 
          "KmmcadC8EnoylCoAMAT", ",", " ", "KmmcadC4EnoylCoAMAT", ",", " ", 
          "KmmcadFADH", ",", " ", "Keqmcad", ",", " ", 
          RowBox[{"C6AcylCoAMAT", "[", "t", "]"}], ",", " ", 
          RowBox[{"C12AcylCoAMAT", "[", "t", "]"}], ",", " ", 
          RowBox[{"C10AcylCoAMAT", "[", "t", "]"}], ",", " ", 
          RowBox[{"C8AcylCoAMAT", "[", "t", "]"}], ",", " ", 
          RowBox[{"C4AcylCoAMAT", "[", "t", "]"}], ",", " ", "FADtMAT", ",", 
          " ", 
          RowBox[{"C6EnoylCoAMAT", "[", "t", "]"}], ",", " ", 
          RowBox[{"C12EnoylCoAMAT", "[", "t", "]"}], ",", " ", 
          RowBox[{"C10EnoylCoAMAT", "[", "t", "]"}], ",", " ", 
          RowBox[{"C8EnoylCoAMAT", "[", "t", "]"}], ",", " ", 
          RowBox[{"C4EnoylCoAMAT", "[", "t", "]"}], ",", " ", 
          RowBox[{"FADHMAT", "[", "t", "]"}]}], "]"}], ")"}]}], ")"}], ",", 
     " ", 
     RowBox[{"(", 
      RowBox[{
       RowBox[{"(", 
        RowBox[{
         RowBox[{"C10EnoylCoAMAT", "[", "t", "]"}], "/", "vmcadC6"}], ")"}], 
       "*", 
       RowBox[{"(", 
        RowBox[{
         RowBox[{
          RowBox[{"Derivative", "[", 
           RowBox[{
           "0", ",", " ", "0", ",", " ", "0", ",", " ", "0", ",", " ", "0", 
            ",", " ", "0", ",", " ", "0", ",", " ", "0", ",", " ", "0", ",", 
            " ", "0", ",", " ", "0", ",", " ", "0", ",", " ", "0", ",", " ", 
            "0", ",", " ", "0", ",", " ", "0", ",", " ", "0", ",", " ", "0", 
            ",", " ", "0", ",", " ", "0", ",", " ", "0", ",", " ", "0", ",", 
            " ", "0", ",", " ", "1", ",", " ", "0", ",", " ", "0", ",", " ", 
            "0"}], "]"}], "[", "MCAD", "]"}], "[", 
         RowBox[{
         "sfmcadC6", ",", " ", "Vmcad", ",", " ", "KmmcadC6AcylCoAMAT", ",", 
          " ", "KmmcadC12AcylCoAMAT", ",", " ", "KmmcadC10AcylCoAMAT", ",", 
          " ", "KmmcadC8AcylCoAMAT", ",", " ", "KmmcadC4AcylCoAMAT", ",", " ",
           "KmmcadFAD", ",", " ", "KmmcadC6EnoylCoAMAT", ",", " ", 
          "KmmcadC12EnoylCoAMAT", ",", " ", "KmmcadC10EnoylCoAMAT", ",", " ", 
          "KmmcadC8EnoylCoAMAT", ",", " ", "KmmcadC4EnoylCoAMAT", ",", " ", 
          "KmmcadFADH", ",", " ", "Keqmcad", ",", " ", 
          RowBox[{"C6AcylCoAMAT", "[", "t", "]"}], ",", " ", 
          RowBox[{"C12AcylCoAMAT", "[", "t", "]"}], ",", " ", 
          RowBox[{"C10AcylCoAMAT", "[", "t", "]"}], ",", " ", 
          RowBox[{"C8AcylCoAMAT", "[", "t", "]"}], ",", " ", 
          RowBox[{"C4AcylCoAMAT", "[", "t", "]"}], ",", " ", "FADtMAT", ",", 
          " ", 
          RowBox[{"C6EnoylCoAMAT", "[", "t", "]"}], ",", " ", 
          RowBox[{"C12EnoylCoAMAT", "[", "t", "]"}], ",", " ", 
          RowBox[{"C10EnoylCoAMAT", "[", "t", "]"}], ",", " ", 
          RowBox[{"C8EnoylCoAMAT", "[", "t", "]"}], ",", " ", 
          RowBox[{"C4EnoylCoAMAT", "[", "t", "]"}], ",", " ", 
          RowBox[{"FADHMAT", "[", "t", "]"}]}], "]"}], ")"}]}], ")"}], ",", 
     " ", 
     RowBox[{"(", 
      RowBox[{
       RowBox[{"(", 
        RowBox[{
         RowBox[{"C8EnoylCoAMAT", "[", "t", "]"}], "/", "vmcadC6"}], ")"}], 
       "*", 
       RowBox[{"(", 
        RowBox[{
         RowBox[{
          RowBox[{"Derivative", "[", 
           RowBox[{
           "0", ",", " ", "0", ",", " ", "0", ",", " ", "0", ",", " ", "0", 
            ",", " ", "0", ",", " ", "0", ",", " ", "0", ",", " ", "0", ",", 
            " ", "0", ",", " ", "0", ",", " ", "0", ",", " ", "0", ",", " ", 
            "0", ",", " ", "0", ",", " ", "0", ",", " ", "0", ",", " ", "0", 
            ",", " ", "0", ",", " ", "0", ",", " ", "0", ",", " ", "0", ",", 
            " ", "0", ",", " ", "0", ",", " ", "1", ",", " ", "0", ",", " ", 
            "0"}], "]"}], "[", "MCAD", "]"}], "[", 
         RowBox[{
         "sfmcadC6", ",", " ", "Vmcad", ",", " ", "KmmcadC6AcylCoAMAT", ",", 
          " ", "KmmcadC12AcylCoAMAT", ",", " ", "KmmcadC10AcylCoAMAT", ",", 
          " ", "KmmcadC8AcylCoAMAT", ",", " ", "KmmcadC4AcylCoAMAT", ",", " ",
           "KmmcadFAD", ",", " ", "KmmcadC6EnoylCoAMAT", ",", " ", 
          "KmmcadC12EnoylCoAMAT", ",", " ", "KmmcadC10EnoylCoAMAT", ",", " ", 
          "KmmcadC8EnoylCoAMAT", ",", " ", "KmmcadC4EnoylCoAMAT", ",", " ", 
          "KmmcadFADH", ",", " ", "Keqmcad", ",", " ", 
          RowBox[{"C6AcylCoAMAT", "[", "t", "]"}], ",", " ", 
          RowBox[{"C12AcylCoAMAT", "[", "t", "]"}], ",", " ", 
          RowBox[{"C10AcylCoAMAT", "[", "t", "]"}], ",", " ", 
          RowBox[{"C8AcylCoAMAT", "[", "t", "]"}], ",", " ", 
          RowBox[{"C4AcylCoAMAT", "[", "t", "]"}], ",", " ", "FADtMAT", ",", 
          " ", 
          RowBox[{"C6EnoylCoAMAT", "[", "t", "]"}], ",", " ", 
          RowBox[{"C12EnoylCoAMAT", "[", "t", "]"}], ",", " ", 
          RowBox[{"C10EnoylCoAMAT", "[", "t", "]"}], ",", " ", 
          RowBox[{"C8EnoylCoAMAT", "[", "t", "]"}], ",", " ", 
          RowBox[{"C4EnoylCoAMAT", "[", "t", "]"}], ",", " ", 
          RowBox[{"FADHMAT", "[", "t", "]"}]}], "]"}], ")"}]}], ")"}], ",", 
     " ", 
     RowBox[{"(", 
      RowBox[{
       RowBox[{"(", 
        RowBox[{
         RowBox[{"C6EnoylCoAMAT", "[", "t", "]"}], "/", "vmcadC6"}], ")"}], 
       "*", 
       RowBox[{"(", 
        RowBox[{
         RowBox[{
          RowBox[{"Derivative", "[", 
           RowBox[{
           "0", ",", " ", "0", ",", " ", "0", ",", " ", "0", ",", " ", "0", 
            ",", " ", "0", ",", " ", "0", ",", " ", "0", ",", " ", "0", ",", 
            " ", "0", ",", " ", "0", ",", " ", "0", ",", " ", "0", ",", " ", 
            "0", ",", " ", "0", ",", " ", "0", ",", " ", "0", ",", " ", "0", 
            ",", " ", "0", ",", " ", "0", ",", " ", "0", ",", " ", "1", ",", 
            " ", "0", ",", " ", "0", ",", " ", "0", ",", " ", "0", ",", " ", 
            "0"}], "]"}], "[", "MCAD", "]"}], "[", 
         RowBox[{
         "sfmcadC6", ",", " ", "Vmcad", ",", " ", "KmmcadC6AcylCoAMAT", ",", 
          " ", "KmmcadC12AcylCoAMAT", ",", " ", "KmmcadC10AcylCoAMAT", ",", 
          " ", "KmmcadC8AcylCoAMAT", ",", " ", "KmmcadC4AcylCoAMAT", ",", " ",
           "KmmcadFAD", ",", " ", "KmmcadC6EnoylCoAMAT", ",", " ", 
          "KmmcadC12EnoylCoAMAT", ",", " ", "KmmcadC10EnoylCoAMAT", ",", " ", 
          "KmmcadC8EnoylCoAMAT", ",", " ", "KmmcadC4EnoylCoAMAT", ",", " ", 
          "KmmcadFADH", ",", " ", "Keqmcad", ",", " ", 
          RowBox[{"C6AcylCoAMAT", "[", "t", "]"}], ",", " ", 
          RowBox[{"C12AcylCoAMAT", "[", "t", "]"}], ",", " ", 
          RowBox[{"C10AcylCoAMAT", "[", "t", "]"}], ",", " ", 
          RowBox[{"C8AcylCoAMAT", "[", "t", "]"}], ",", " ", 
          RowBox[{"C4AcylCoAMAT", "[", "t", "]"}], ",", " ", "FADtMAT", ",", 
          " ", 
          RowBox[{"C6EnoylCoAMAT", "[", "t", "]"}], ",", " ", 
          RowBox[{"C12EnoylCoAMAT", "[", "t", "]"}], ",", " ", 
          RowBox[{"C10EnoylCoAMAT", "[", "t", "]"}], ",", " ", 
          RowBox[{"C8EnoylCoAMAT", "[", "t", "]"}], ",", " ", 
          RowBox[{"C4EnoylCoAMAT", "[", "t", "]"}], ",", " ", 
          RowBox[{"FADHMAT", "[", "t", "]"}]}], "]"}], ")"}]}], ")"}], ",", 
     " ", 
     RowBox[{"(", 
      RowBox[{
       RowBox[{"(", 
        RowBox[{
         RowBox[{"C4EnoylCoAMAT", "[", "t", "]"}], "/", "vmcadC6"}], ")"}], 
       "*", 
       RowBox[{"(", 
        RowBox[{
         RowBox[{
          RowBox[{"Derivative", "[", 
           RowBox[{
           "0", ",", " ", "0", ",", " ", "0", ",", " ", "0", ",", " ", "0", 
            ",", " ", "0", ",", " ", "0", ",", " ", "0", ",", " ", "0", ",", 
            " ", "0", ",", " ", "0", ",", " ", "0", ",", " ", "0", ",", " ", 
            "0", ",", " ", "0", ",", " ", "0", ",", " ", "0", ",", " ", "0", 
            ",", " ", "0", ",", " ", "0", ",", " ", "0", ",", " ", "0", ",", 
            " ", "0", ",", " ", "0", ",", " ", "0", ",", " ", "1", ",", " ", 
            "0"}], "]"}], "[", "MCAD", "]"}], "[", 
         RowBox[{
         "sfmcadC6", ",", " ", "Vmcad", ",", " ", "KmmcadC6AcylCoAMAT", ",", 
          " ", "KmmcadC12AcylCoAMAT", ",", " ", "KmmcadC10AcylCoAMAT", ",", 
          " ", "KmmcadC8AcylCoAMAT", ",", " ", "KmmcadC4AcylCoAMAT", ",", " ",
           "KmmcadFAD", ",", " ", "KmmcadC6EnoylCoAMAT", ",", " ", 
          "KmmcadC12EnoylCoAMAT", ",", " ", "KmmcadC10EnoylCoAMAT", ",", " ", 
          "KmmcadC8EnoylCoAMAT", ",", " ", "KmmcadC4EnoylCoAMAT", ",", " ", 
          "KmmcadFADH", ",", " ", "Keqmcad", ",", " ", 
          RowBox[{"C6AcylCoAMAT", "[", "t", "]"}], ",", " ", 
          RowBox[{"C12AcylCoAMAT", "[", "t", "]"}], ",", " ", 
          RowBox[{"C10AcylCoAMAT", "[", "t", "]"}], ",", " ", 
          RowBox[{"C8AcylCoAMAT", "[", "t", "]"}], ",", " ", 
          RowBox[{"C4AcylCoAMAT", "[", "t", "]"}], ",", " ", "FADtMAT", ",", 
          " ", 
          RowBox[{"C6EnoylCoAMAT", "[", "t", "]"}], ",", " ", 
          RowBox[{"C12EnoylCoAMAT", "[", "t", "]"}], ",", " ", 
          RowBox[{"C10EnoylCoAMAT", "[", "t", "]"}], ",", " ", 
          RowBox[{"C8EnoylCoAMAT", "[", "t", "]"}], ",", " ", 
          RowBox[{"C4EnoylCoAMAT", "[", "t", "]"}], ",", " ", 
          RowBox[{"FADHMAT", "[", "t", "]"}]}], "]"}], ")"}]}], ")"}], ",", 
     "  ", "\n", "  ", 
     RowBox[{"(", 
      RowBox[{
       RowBox[{"(", 
        RowBox[{
         RowBox[{"C6AcylCoAMAT", "[", "t", "]"}], "/", "vscadC4"}], ")"}], 
       "*", 
       RowBox[{"(", 
        RowBox[{
         RowBox[{
          RowBox[{"Derivative", "[", 
           RowBox[{
           "0", ",", " ", "0", ",", " ", "0", ",", " ", "0", ",", " ", "0", 
            ",", " ", "0", ",", " ", "0", ",", " ", "0", ",", " ", "0", ",", 
            " ", "0", ",", " ", "1", ",", " ", "0", ",", " ", "0", ",", " ", 
            "0", ",", " ", "0"}], "]"}], "[", "SCAD", "]"}], "[", 
         RowBox[{
         "sfscadC4", ",", " ", "Vscad", ",", " ", "KmscadC4AcylCoAMAT", ",", 
          " ", "KmscadC6AcylCoAMAT", ",", " ", "KmscadFAD", ",", " ", 
          "KmscadC4EnoylCoAMAT", ",", " ", "KmscadC6EnoylCoAMAT", ",", " ", 
          "KmscadFADH", ",", " ", "Keqscad", ",", " ", 
          RowBox[{"C4AcylCoAMAT", "[", "t", "]"}], ",", " ", 
          RowBox[{"C6AcylCoAMAT", "[", "t", "]"}], ",", " ", "FADtMAT", ",", 
          " ", 
          RowBox[{"C4EnoylCoAMAT", "[", "t", "]"}], ",", " ", 
          RowBox[{"C6EnoylCoAMAT", "[", "t", "]"}], ",", " ", 
          RowBox[{"FADHMAT", "[", "t", "]"}]}], "]"}], ")"}]}], ")"}], ",", 
     " ", 
     RowBox[{"(", 
      RowBox[{
       RowBox[{"(", 
        RowBox[{
         RowBox[{"C4AcylCoAMAT", "[", "t", "]"}], "/", "vscadC4"}], ")"}], 
       "*", 
       RowBox[{"(", 
        RowBox[{
         RowBox[{
          RowBox[{"Derivative", "[", 
           RowBox[{
           "0", ",", " ", "0", ",", " ", "0", ",", " ", "0", ",", " ", "0", 
            ",", " ", "0", ",", " ", "0", ",", " ", "0", ",", " ", "0", ",", 
            " ", "1", ",", " ", "0", ",", " ", "0", ",", " ", "0", ",", " ", 
            "0", ",", " ", "0"}], "]"}], "[", "SCAD", "]"}], "[", 
         RowBox[{
         "sfscadC4", ",", " ", "Vscad", ",", " ", "KmscadC4AcylCoAMAT", ",", 
          " ", "KmscadC6AcylCoAMAT", ",", " ", "KmscadFAD", ",", " ", 
          "KmscadC4EnoylCoAMAT", ",", " ", "KmscadC6EnoylCoAMAT", ",", " ", 
          "KmscadFADH", ",", " ", "Keqscad", ",", " ", 
          RowBox[{"C4AcylCoAMAT", "[", "t", "]"}], ",", " ", 
          RowBox[{"C6AcylCoAMAT", "[", "t", "]"}], ",", " ", "FADtMAT", ",", 
          " ", 
          RowBox[{"C4EnoylCoAMAT", "[", "t", "]"}], ",", " ", 
          RowBox[{"C6EnoylCoAMAT", "[", "t", "]"}], ",", " ", 
          RowBox[{"FADHMAT", "[", "t", "]"}]}], "]"}], ")"}]}], ")"}], ",", 
     " ", 
     RowBox[{"(", 
      RowBox[{
       RowBox[{"(", 
        RowBox[{
         RowBox[{"C6EnoylCoAMAT", "[", "t", "]"}], "/", "vscadC4"}], ")"}], 
       "*", 
       RowBox[{"(", 
        RowBox[{
         RowBox[{
          RowBox[{"Derivative", "[", 
           RowBox[{
           "0", ",", " ", "0", ",", " ", "0", ",", " ", "0", ",", " ", "0", 
            ",", " ", "0", ",", " ", "0", ",", " ", "0", ",", " ", "0", ",", 
            " ", "0", ",", " ", "0", ",", " ", "0", ",", " ", "0", ",", " ", 
            "1", ",", " ", "0"}], "]"}], "[", "SCAD", "]"}], "[", 
         RowBox[{
         "sfscadC4", ",", " ", "Vscad", ",", " ", "KmscadC4AcylCoAMAT", ",", 
          " ", "KmscadC6AcylCoAMAT", ",", " ", "KmscadFAD", ",", " ", 
          "KmscadC4EnoylCoAMAT", ",", " ", "KmscadC6EnoylCoAMAT", ",", " ", 
          "KmscadFADH", ",", " ", "Keqscad", ",", " ", 
          RowBox[{"C4AcylCoAMAT", "[", "t", "]"}], ",", " ", 
          RowBox[{"C6AcylCoAMAT", "[", "t", "]"}], ",", " ", "FADtMAT", ",", 
          " ", 
          RowBox[{"C4EnoylCoAMAT", "[", "t", "]"}], ",", " ", 
          RowBox[{"C6EnoylCoAMAT", "[", "t", "]"}], ",", " ", 
          RowBox[{"FADHMAT", "[", "t", "]"}]}], "]"}], ")"}]}], ")"}], ",", 
     " ", 
     RowBox[{"(", 
      RowBox[{
       RowBox[{"(", 
        RowBox[{
         RowBox[{"C4EnoylCoAMAT", "[", "t", "]"}], "/", "vscadC4"}], ")"}], 
       "*", 
       RowBox[{"(", 
        RowBox[{
         RowBox[{
          RowBox[{"Derivative", "[", 
           RowBox[{
           "0", ",", " ", "0", ",", " ", "0", ",", " ", "0", ",", " ", "0", 
            ",", " ", "0", ",", " ", "0", ",", " ", "0", ",", " ", "0", ",", 
            " ", "0", ",", " ", "0", ",", " ", "0", ",", " ", "1", ",", " ", 
            "0", ",", " ", "0"}], "]"}], "[", "SCAD", "]"}], "[", 
         RowBox[{
         "sfscadC4", ",", " ", "Vscad", ",", " ", "KmscadC4AcylCoAMAT", ",", 
          " ", "KmscadC6AcylCoAMAT", ",", " ", "KmscadFAD", ",", " ", 
          "KmscadC4EnoylCoAMAT", ",", " ", "KmscadC6EnoylCoAMAT", ",", " ", 
          "KmscadFADH", ",", " ", "Keqscad", ",", " ", 
          RowBox[{"C4AcylCoAMAT", "[", "t", "]"}], ",", " ", 
          RowBox[{"C6AcylCoAMAT", "[", "t", "]"}], ",", " ", "FADtMAT", ",", 
          " ", 
          RowBox[{"C4EnoylCoAMAT", "[", "t", "]"}], ",", " ", 
          RowBox[{"C6EnoylCoAMAT", "[", "t", "]"}], ",", " ", 
          RowBox[{"FADHMAT", "[", "t", "]"}]}], "]"}], ")"}]}], ")"}], ",", 
     "   ", "\n", "  ", 
     RowBox[{"(", 
      RowBox[{
       RowBox[{"(", 
        RowBox[{
         RowBox[{"C16KetoacylCoAMAT", "[", "t", "]"}], "/", "vmckatC6"}], 
        ")"}], "*", 
       RowBox[{"(", 
        RowBox[{
         RowBox[{
          RowBox[{"Derivative", "[", 
           RowBox[{
           "0", ",", " ", "0", ",", " ", "0", ",", " ", "0", ",", " ", "0", 
            ",", " ", "0", ",", " ", "0", ",", " ", "0", ",", " ", "0", ",", 
            " ", "0", ",", " ", "0", ",", " ", "0", ",", " ", "0", ",", " ", 
            "0", ",", " ", "0", ",", " ", "0", ",", " ", "0", ",", " ", "0", 
            ",", " ", "0", ",", " ", "0", ",", " ", "1", ",", " ", "0", ",", 
            " ", "0", ",", " ", "0", ",", " ", "0", ",", " ", "0", ",", " ", 
            "0", ",", " ", "0", ",", " ", "0", ",", " ", "0", ",", " ", "0", 
            ",", " ", "0", ",", " ", "0", ",", " ", "0", ",", " ", "0"}], 
           "]"}], "[", "MCKATA", "]"}], "[", 
         RowBox[{
         "sfmckatC6", ",", " ", "Vmckat", ",", " ", "KmmckatC6KetoacylCoAMAT",
           ",", " ", "KmmckatC16KetoacylCoAMAT", ",", " ", 
          "KmmckatC14KetoacylCoAMAT", ",", " ", "KmmckatC12KetoacylCoAMAT", 
          ",", " ", "KmmckatC10KetoacylCoAMAT", ",", " ", 
          "KmmckatC8KetoacylCoAMAT", ",", " ", "KmmckatC4AcetoacylCoAMAT", 
          ",", " ", "KmmckatCoAMAT", ",", " ", "KmmckatC4AcylCoAMAT", ",", 
          " ", "KmmckatC16AcylCoAMAT", ",", " ", "KmmckatC14AcylCoAMAT", ",", 
          " ", "KmmckatC12AcylCoAMAT", ",", " ", "KmmckatC10AcylCoAMAT", ",", 
          " ", "KmmckatC8AcylCoAMAT", ",", " ", "KmmckatC6AcylCoAMAT", ",", 
          " ", "KmmckatAcetylCoAMAT", ",", " ", "Keqmckat", ",", " ", 
          RowBox[{"C6KetoacylCoAMAT", "[", "t", "]"}], ",", " ", 
          RowBox[{"C16KetoacylCoAMAT", "[", "t", "]"}], ",", " ", 
          RowBox[{"C14KetoacylCoAMAT", "[", "t", "]"}], ",", " ", 
          RowBox[{"C12KetoacylCoAMAT", "[", "t", "]"}], ",", " ", 
          RowBox[{"C10KetoacylCoAMAT", "[", "t", "]"}], ",", " ", 
          RowBox[{"C8KetoacylCoAMAT", "[", "t", "]"}], ",", " ", 
          RowBox[{"C4AcetoacylCoAMAT", "[", "t", "]"}], ",", " ", "CoAMAT", 
          ",", " ", 
          RowBox[{"C4AcylCoAMAT", "[", "t", "]"}], ",", " ", 
          RowBox[{"C16AcylCoAMAT", "[", "t", "]"}], ",", " ", 
          RowBox[{"C14AcylCoAMAT", "[", "t", "]"}], ",", " ", 
          RowBox[{"C12AcylCoAMAT", "[", "t", "]"}], ",", " ", 
          RowBox[{"C10AcylCoAMAT", "[", "t", "]"}], ",", " ", 
          RowBox[{"C8AcylCoAMAT", "[", "t", "]"}], ",", " ", 
          RowBox[{"C6AcylCoAMAT", "[", "t", "]"}], ",", " ", 
          RowBox[{"AcetylCoAMAT", "[", "t", "]"}]}], "]"}], ")"}]}], ")"}], 
     ",", " ", 
     RowBox[{"(", 
      RowBox[{
       RowBox[{"(", 
        RowBox[{
         RowBox[{"C14KetoacylCoAMAT", "[", "t", "]"}], "/", "vmckatC6"}], 
        ")"}], "*", 
       RowBox[{"(", 
        RowBox[{
         RowBox[{
          RowBox[{"Derivative", "[", 
           RowBox[{
           "0", ",", " ", "0", ",", " ", "0", ",", " ", "0", ",", " ", "0", 
            ",", " ", "0", ",", " ", "0", ",", " ", "0", ",", " ", "0", ",", 
            " ", "0", ",", " ", "0", ",", " ", "0", ",", " ", "0", ",", " ", 
            "0", ",", " ", "0", ",", " ", "0", ",", " ", "0", ",", " ", "0", 
            ",", " ", "0", ",", " ", "0", ",", " ", "0", ",", " ", "1", ",", 
            " ", "0", ",", " ", "0", ",", " ", "0", ",", " ", "0", ",", " ", 
            "0", ",", " ", "0", ",", " ", "0", ",", " ", "0", ",", " ", "0", 
            ",", " ", "0", ",", " ", "0", ",", " ", "0", ",", " ", "0"}], 
           "]"}], "[", "MCKATA", "]"}], "[", 
         RowBox[{
         "sfmckatC6", ",", " ", "Vmckat", ",", " ", "KmmckatC6KetoacylCoAMAT",
           ",", " ", "KmmckatC16KetoacylCoAMAT", ",", " ", 
          "KmmckatC14KetoacylCoAMAT", ",", " ", "KmmckatC12KetoacylCoAMAT", 
          ",", " ", "KmmckatC10KetoacylCoAMAT", ",", " ", 
          "KmmckatC8KetoacylCoAMAT", ",", " ", "KmmckatC4AcetoacylCoAMAT", 
          ",", " ", "KmmckatCoAMAT", ",", " ", "KmmckatC4AcylCoAMAT", ",", 
          " ", "KmmckatC16AcylCoAMAT", ",", " ", "KmmckatC14AcylCoAMAT", ",", 
          " ", "KmmckatC12AcylCoAMAT", ",", " ", "KmmckatC10AcylCoAMAT", ",", 
          " ", "KmmckatC8AcylCoAMAT", ",", " ", "KmmckatC6AcylCoAMAT", ",", 
          " ", "KmmckatAcetylCoAMAT", ",", " ", "Keqmckat", ",", " ", 
          RowBox[{"C6KetoacylCoAMAT", "[", "t", "]"}], ",", " ", 
          RowBox[{"C16KetoacylCoAMAT", "[", "t", "]"}], ",", " ", 
          RowBox[{"C14KetoacylCoAMAT", "[", "t", "]"}], ",", " ", 
          RowBox[{"C12KetoacylCoAMAT", "[", "t", "]"}], ",", " ", 
          RowBox[{"C10KetoacylCoAMAT", "[", "t", "]"}], ",", " ", 
          RowBox[{"C8KetoacylCoAMAT", "[", "t", "]"}], ",", " ", 
          RowBox[{"C4AcetoacylCoAMAT", "[", "t", "]"}], ",", " ", "CoAMAT", 
          ",", " ", 
          RowBox[{"C4AcylCoAMAT", "[", "t", "]"}], ",", " ", 
          RowBox[{"C16AcylCoAMAT", "[", "t", "]"}], ",", " ", 
          RowBox[{"C14AcylCoAMAT", "[", "t", "]"}], ",", " ", 
          RowBox[{"C12AcylCoAMAT", "[", "t", "]"}], ",", " ", 
          RowBox[{"C10AcylCoAMAT", "[", "t", "]"}], ",", " ", 
          RowBox[{"C8AcylCoAMAT", "[", "t", "]"}], ",", " ", 
          RowBox[{"C6AcylCoAMAT", "[", "t", "]"}], ",", " ", 
          RowBox[{"AcetylCoAMAT", "[", "t", "]"}]}], "]"}], ")"}]}], ")"}], 
     ",", " ", 
     RowBox[{"(", 
      RowBox[{
       RowBox[{"(", 
        RowBox[{
         RowBox[{"C12KetoacylCoAMAT", "[", "t", "]"}], "/", "vmckatC6"}], 
        ")"}], "*", 
       RowBox[{"(", 
        RowBox[{
         RowBox[{
          RowBox[{"Derivative", "[", 
           RowBox[{
           "0", ",", " ", "0", ",", " ", "0", ",", " ", "0", ",", " ", "0", 
            ",", " ", "0", ",", " ", "0", ",", " ", "0", ",", " ", "0", ",", 
            " ", "0", ",", " ", "0", ",", " ", "0", ",", " ", "0", ",", " ", 
            "0", ",", " ", "0", ",", " ", "0", ",", " ", "0", ",", " ", "0", 
            ",", " ", "0", ",", " ", "0", ",", " ", "0", ",", " ", "0", ",", 
            " ", "1", ",", " ", "0", ",", " ", "0", ",", " ", "0", ",", " ", 
            "0", ",", " ", "0", ",", " ", "0", ",", " ", "0", ",", " ", "0", 
            ",", " ", "0", ",", " ", "0", ",", " ", "0", ",", " ", "0"}], 
           "]"}], "[", "MCKATA", "]"}], "[", 
         RowBox[{
         "sfmckatC6", ",", " ", "Vmckat", ",", " ", "KmmckatC6KetoacylCoAMAT",
           ",", " ", "KmmckatC16KetoacylCoAMAT", ",", " ", 
          "KmmckatC14KetoacylCoAMAT", ",", " ", "KmmckatC12KetoacylCoAMAT", 
          ",", " ", "KmmckatC10KetoacylCoAMAT", ",", " ", 
          "KmmckatC8KetoacylCoAMAT", ",", " ", "KmmckatC4AcetoacylCoAMAT", 
          ",", " ", "KmmckatCoAMAT", ",", " ", "KmmckatC4AcylCoAMAT", ",", 
          " ", "KmmckatC16AcylCoAMAT", ",", " ", "KmmckatC14AcylCoAMAT", ",", 
          " ", "KmmckatC12AcylCoAMAT", ",", " ", "KmmckatC10AcylCoAMAT", ",", 
          " ", "KmmckatC8AcylCoAMAT", ",", " ", "KmmckatC6AcylCoAMAT", ",", 
          " ", "KmmckatAcetylCoAMAT", ",", " ", "Keqmckat", ",", " ", 
          RowBox[{"C6KetoacylCoAMAT", "[", "t", "]"}], ",", " ", 
          RowBox[{"C16KetoacylCoAMAT", "[", "t", "]"}], ",", " ", 
          RowBox[{"C14KetoacylCoAMAT", "[", "t", "]"}], ",", " ", 
          RowBox[{"C12KetoacylCoAMAT", "[", "t", "]"}], ",", " ", 
          RowBox[{"C10KetoacylCoAMAT", "[", "t", "]"}], ",", " ", 
          RowBox[{"C8KetoacylCoAMAT", "[", "t", "]"}], ",", " ", 
          RowBox[{"C4AcetoacylCoAMAT", "[", "t", "]"}], ",", " ", "CoAMAT", 
          ",", " ", 
          RowBox[{"C4AcylCoAMAT", "[", "t", "]"}], ",", " ", 
          RowBox[{"C16AcylCoAMAT", "[", "t", "]"}], ",", " ", 
          RowBox[{"C14AcylCoAMAT", "[", "t", "]"}], ",", " ", 
          RowBox[{"C12AcylCoAMAT", "[", "t", "]"}], ",", " ", 
          RowBox[{"C10AcylCoAMAT", "[", "t", "]"}], ",", " ", 
          RowBox[{"C8AcylCoAMAT", "[", "t", "]"}], ",", " ", 
          RowBox[{"C6AcylCoAMAT", "[", "t", "]"}], ",", " ", 
          RowBox[{"AcetylCoAMAT", "[", "t", "]"}]}], "]"}], ")"}]}], ")"}], 
     ",", " ", 
     RowBox[{"(", 
      RowBox[{
       RowBox[{"(", 
        RowBox[{
         RowBox[{"C10KetoacylCoAMAT", "[", "t", "]"}], "/", "vmckatC6"}], 
        ")"}], "*", 
       RowBox[{"(", 
        RowBox[{
         RowBox[{
          RowBox[{"Derivative", "[", 
           RowBox[{
           "0", ",", " ", "0", ",", " ", "0", ",", " ", "0", ",", " ", "0", 
            ",", " ", "0", ",", " ", "0", ",", " ", "0", ",", " ", "0", ",", 
            " ", "0", ",", " ", "0", ",", " ", "0", ",", " ", "0", ",", " ", 
            "0", ",", " ", "0", ",", " ", "0", ",", " ", "0", ",", " ", "0", 
            ",", " ", "0", ",", " ", "0", ",", " ", "0", ",", " ", "0", ",", 
            " ", "0", ",", " ", "1", ",", " ", "0", ",", " ", "0", ",", " ", 
            "0", ",", " ", "0", ",", " ", "0", ",", " ", "0", ",", " ", "0", 
            ",", " ", "0", ",", " ", "0", ",", " ", "0", ",", " ", "0"}], 
           "]"}], "[", "MCKATA", "]"}], "[", 
         RowBox[{
         "sfmckatC6", ",", " ", "Vmckat", ",", " ", "KmmckatC6KetoacylCoAMAT",
           ",", " ", "KmmckatC16KetoacylCoAMAT", ",", " ", 
          "KmmckatC14KetoacylCoAMAT", ",", " ", "KmmckatC12KetoacylCoAMAT", 
          ",", " ", "KmmckatC10KetoacylCoAMAT", ",", " ", 
          "KmmckatC8KetoacylCoAMAT", ",", " ", "KmmckatC4AcetoacylCoAMAT", 
          ",", " ", "KmmckatCoAMAT", ",", " ", "KmmckatC4AcylCoAMAT", ",", 
          " ", "KmmckatC16AcylCoAMAT", ",", " ", "KmmckatC14AcylCoAMAT", ",", 
          " ", "KmmckatC12AcylCoAMAT", ",", " ", "KmmckatC10AcylCoAMAT", ",", 
          " ", "KmmckatC8AcylCoAMAT", ",", " ", "KmmckatC6AcylCoAMAT", ",", 
          " ", "KmmckatAcetylCoAMAT", ",", " ", "Keqmckat", ",", " ", 
          RowBox[{"C6KetoacylCoAMAT", "[", "t", "]"}], ",", " ", 
          RowBox[{"C16KetoacylCoAMAT", "[", "t", "]"}], ",", " ", 
          RowBox[{"C14KetoacylCoAMAT", "[", "t", "]"}], ",", " ", 
          RowBox[{"C12KetoacylCoAMAT", "[", "t", "]"}], ",", " ", 
          RowBox[{"C10KetoacylCoAMAT", "[", "t", "]"}], ",", " ", 
          RowBox[{"C8KetoacylCoAMAT", "[", "t", "]"}], ",", " ", 
          RowBox[{"C4AcetoacylCoAMAT", "[", "t", "]"}], ",", " ", "CoAMAT", 
          ",", " ", 
          RowBox[{"C4AcylCoAMAT", "[", "t", "]"}], ",", " ", 
          RowBox[{"C16AcylCoAMAT", "[", "t", "]"}], ",", " ", 
          RowBox[{"C14AcylCoAMAT", "[", "t", "]"}], ",", " ", 
          RowBox[{"C12AcylCoAMAT", "[", "t", "]"}], ",", " ", 
          RowBox[{"C10AcylCoAMAT", "[", "t", "]"}], ",", " ", 
          RowBox[{"C8AcylCoAMAT", "[", "t", "]"}], ",", " ", 
          RowBox[{"C6AcylCoAMAT", "[", "t", "]"}], ",", " ", 
          RowBox[{"AcetylCoAMAT", "[", "t", "]"}]}], "]"}], ")"}]}], ")"}], 
     ",", " ", 
     RowBox[{"(", 
      RowBox[{
       RowBox[{"(", 
        RowBox[{
         RowBox[{"C8KetoacylCoAMAT", "[", "t", "]"}], "/", "vmckatC6"}], 
        ")"}], "*", 
       RowBox[{"(", 
        RowBox[{
         RowBox[{
          RowBox[{"Derivative", "[", 
           RowBox[{
           "0", ",", " ", "0", ",", " ", "0", ",", " ", "0", ",", " ", "0", 
            ",", " ", "0", ",", " ", "0", ",", " ", "0", ",", " ", "0", ",", 
            " ", "0", ",", " ", "0", ",", " ", "0", ",", " ", "0", ",", " ", 
            "0", ",", " ", "0", ",", " ", "0", ",", " ", "0", ",", " ", "0", 
            ",", " ", "0", ",", " ", "0", ",", " ", "0", ",", " ", "0", ",", 
            " ", "0", ",", " ", "0", ",", " ", "1", ",", " ", "0", ",", " ", 
            "0", ",", " ", "0", ",", " ", "0", ",", " ", "0", ",", " ", "0", 
            ",", " ", "0", ",", " ", "0", ",", " ", "0", ",", " ", "0"}], 
           "]"}], "[", "MCKATA", "]"}], "[", 
         RowBox[{
         "sfmckatC6", ",", " ", "Vmckat", ",", " ", "KmmckatC6KetoacylCoAMAT",
           ",", " ", "KmmckatC16KetoacylCoAMAT", ",", " ", 
          "KmmckatC14KetoacylCoAMAT", ",", " ", "KmmckatC12KetoacylCoAMAT", 
          ",", " ", "KmmckatC10KetoacylCoAMAT", ",", " ", 
          "KmmckatC8KetoacylCoAMAT", ",", " ", "KmmckatC4AcetoacylCoAMAT", 
          ",", " ", "KmmckatCoAMAT", ",", " ", "KmmckatC4AcylCoAMAT", ",", 
          " ", "KmmckatC16AcylCoAMAT", ",", " ", "KmmckatC14AcylCoAMAT", ",", 
          " ", "KmmckatC12AcylCoAMAT", ",", " ", "KmmckatC10AcylCoAMAT", ",", 
          " ", "KmmckatC8AcylCoAMAT", ",", " ", "KmmckatC6AcylCoAMAT", ",", 
          " ", "KmmckatAcetylCoAMAT", ",", " ", "Keqmckat", ",", " ", 
          RowBox[{"C6KetoacylCoAMAT", "[", "t", "]"}], ",", " ", 
          RowBox[{"C16KetoacylCoAMAT", "[", "t", "]"}], ",", " ", 
          RowBox[{"C14KetoacylCoAMAT", "[", "t", "]"}], ",", " ", 
          RowBox[{"C12KetoacylCoAMAT", "[", "t", "]"}], ",", " ", 
          RowBox[{"C10KetoacylCoAMAT", "[", "t", "]"}], ",", " ", 
          RowBox[{"C8KetoacylCoAMAT", "[", "t", "]"}], ",", " ", 
          RowBox[{"C4AcetoacylCoAMAT", "[", "t", "]"}], ",", " ", "CoAMAT", 
          ",", " ", 
          RowBox[{"C4AcylCoAMAT", "[", "t", "]"}], ",", " ", 
          RowBox[{"C16AcylCoAMAT", "[", "t", "]"}], ",", " ", 
          RowBox[{"C14AcylCoAMAT", "[", "t", "]"}], ",", " ", 
          RowBox[{"C12AcylCoAMAT", "[", "t", "]"}], ",", " ", 
          RowBox[{"C10AcylCoAMAT", "[", "t", "]"}], ",", " ", 
          RowBox[{"C8AcylCoAMAT", "[", "t", "]"}], ",", " ", 
          RowBox[{"C6AcylCoAMAT", "[", "t", "]"}], ",", " ", 
          RowBox[{"AcetylCoAMAT", "[", "t", "]"}]}], "]"}], ")"}]}], ")"}], 
     ",", " ", 
     RowBox[{"(", 
      RowBox[{
       RowBox[{"(", 
        RowBox[{
         RowBox[{"C6KetoacylCoAMAT", "[", "t", "]"}], "/", "vmckatC6"}], 
        ")"}], "*", 
       RowBox[{"(", 
        RowBox[{
         RowBox[{
          RowBox[{"Derivative", "[", 
           RowBox[{
           "0", ",", " ", "0", ",", " ", "0", ",", " ", "0", ",", " ", "0", 
            ",", " ", "0", ",", " ", "0", ",", " ", "0", ",", " ", "0", ",", 
            " ", "0", ",", " ", "0", ",", " ", "0", ",", " ", "0", ",", " ", 
            "0", ",", " ", "0", ",", " ", "0", ",", " ", "0", ",", " ", "0", 
            ",", " ", "0", ",", " ", "1", ",", " ", "0", ",", " ", "0", ",", 
            " ", "0", ",", " ", "0", ",", " ", "0", ",", " ", "0", ",", " ", 
            "0", ",", " ", "0", ",", " ", "0", ",", " ", "0", ",", " ", "0", 
            ",", " ", "0", ",", " ", "0", ",", " ", "0", ",", " ", "0"}], 
           "]"}], "[", "MCKATA", "]"}], "[", 
         RowBox[{
         "sfmckatC6", ",", " ", "Vmckat", ",", " ", "KmmckatC6KetoacylCoAMAT",
           ",", " ", "KmmckatC16KetoacylCoAMAT", ",", " ", 
          "KmmckatC14KetoacylCoAMAT", ",", " ", "KmmckatC12KetoacylCoAMAT", 
          ",", " ", "KmmckatC10KetoacylCoAMAT", ",", " ", 
          "KmmckatC8KetoacylCoAMAT", ",", " ", "KmmckatC4AcetoacylCoAMAT", 
          ",", " ", "KmmckatCoAMAT", ",", " ", "KmmckatC4AcylCoAMAT", ",", 
          " ", "KmmckatC16AcylCoAMAT", ",", " ", "KmmckatC14AcylCoAMAT", ",", 
          " ", "KmmckatC12AcylCoAMAT", ",", " ", "KmmckatC10AcylCoAMAT", ",", 
          " ", "KmmckatC8AcylCoAMAT", ",", " ", "KmmckatC6AcylCoAMAT", ",", 
          " ", "KmmckatAcetylCoAMAT", ",", " ", "Keqmckat", ",", " ", 
          RowBox[{"C6KetoacylCoAMAT", "[", "t", "]"}], ",", " ", 
          RowBox[{"C16KetoacylCoAMAT", "[", "t", "]"}], ",", " ", 
          RowBox[{"C14KetoacylCoAMAT", "[", "t", "]"}], ",", " ", 
          RowBox[{"C12KetoacylCoAMAT", "[", "t", "]"}], ",", " ", 
          RowBox[{"C10KetoacylCoAMAT", "[", "t", "]"}], ",", " ", 
          RowBox[{"C8KetoacylCoAMAT", "[", "t", "]"}], ",", " ", 
          RowBox[{"C4AcetoacylCoAMAT", "[", "t", "]"}], ",", " ", "CoAMAT", 
          ",", " ", 
          RowBox[{"C4AcylCoAMAT", "[", "t", "]"}], ",", " ", 
          RowBox[{"C16AcylCoAMAT", "[", "t", "]"}], ",", " ", 
          RowBox[{"C14AcylCoAMAT", "[", "t", "]"}], ",", " ", 
          RowBox[{"C12AcylCoAMAT", "[", "t", "]"}], ",", " ", 
          RowBox[{"C10AcylCoAMAT", "[", "t", "]"}], ",", " ", 
          RowBox[{"C8AcylCoAMAT", "[", "t", "]"}], ",", " ", 
          RowBox[{"C6AcylCoAMAT", "[", "t", "]"}], ",", " ", 
          RowBox[{"AcetylCoAMAT", "[", "t", "]"}]}], "]"}], ")"}]}], ")"}], 
     ",", " ", 
     RowBox[{"(", 
      RowBox[{
       RowBox[{"(", 
        RowBox[{
         RowBox[{"C4AcetoacylCoAMAT", "[", "t", "]"}], "/", "vmckatC6"}], 
        ")"}], "*", 
       RowBox[{"(", 
        RowBox[{
         RowBox[{
          RowBox[{"Derivative", "[", 
           RowBox[{
           "0", ",", " ", "0", ",", " ", "0", ",", " ", "0", ",", " ", "0", 
            ",", " ", "0", ",", " ", "0", ",", " ", "0", ",", " ", "0", ",", 
            " ", "0", ",", " ", "0", ",", " ", "0", ",", " ", "0", ",", " ", 
            "0", ",", " ", "0", ",", " ", "0", ",", " ", "0", ",", " ", "0", 
            ",", " ", "0", ",", " ", "0", ",", " ", "0", ",", " ", "0", ",", 
            " ", "0", ",", " ", "0", ",", " ", "0", ",", " ", "1", ",", " ", 
            "0", ",", " ", "0", ",", " ", "0", ",", " ", "0", ",", " ", "0", 
            ",", " ", "0", ",", " ", "0", ",", " ", "0", ",", " ", "0"}], 
           "]"}], "[", "MCKATA", "]"}], "[", 
         RowBox[{
         "sfmckatC6", ",", " ", "Vmckat", ",", " ", "KmmckatC6KetoacylCoAMAT",
           ",", " ", "KmmckatC16KetoacylCoAMAT", ",", " ", 
          "KmmckatC14KetoacylCoAMAT", ",", " ", "KmmckatC12KetoacylCoAMAT", 
          ",", " ", "KmmckatC10KetoacylCoAMAT", ",", " ", 
          "KmmckatC8KetoacylCoAMAT", ",", " ", "KmmckatC4AcetoacylCoAMAT", 
          ",", " ", "KmmckatCoAMAT", ",", " ", "KmmckatC4AcylCoAMAT", ",", 
          " ", "KmmckatC16AcylCoAMAT", ",", " ", "KmmckatC14AcylCoAMAT", ",", 
          " ", "KmmckatC12AcylCoAMAT", ",", " ", "KmmckatC10AcylCoAMAT", ",", 
          " ", "KmmckatC8AcylCoAMAT", ",", " ", "KmmckatC6AcylCoAMAT", ",", 
          " ", "KmmckatAcetylCoAMAT", ",", " ", "Keqmckat", ",", " ", 
          RowBox[{"C6KetoacylCoAMAT", "[", "t", "]"}], ",", " ", 
          RowBox[{"C16KetoacylCoAMAT", "[", "t", "]"}], ",", " ", 
          RowBox[{"C14KetoacylCoAMAT", "[", "t", "]"}], ",", " ", 
          RowBox[{"C12KetoacylCoAMAT", "[", "t", "]"}], ",", " ", 
          RowBox[{"C10KetoacylCoAMAT", "[", "t", "]"}], ",", " ", 
          RowBox[{"C8KetoacylCoAMAT", "[", "t", "]"}], ",", " ", 
          RowBox[{"C4AcetoacylCoAMAT", "[", "t", "]"}], ",", " ", "CoAMAT", 
          ",", " ", 
          RowBox[{"C4AcylCoAMAT", "[", "t", "]"}], ",", " ", 
          RowBox[{"C16AcylCoAMAT", "[", "t", "]"}], ",", " ", 
          RowBox[{"C14AcylCoAMAT", "[", "t", "]"}], ",", " ", 
          RowBox[{"C12AcylCoAMAT", "[", "t", "]"}], ",", " ", 
          RowBox[{"C10AcylCoAMAT", "[", "t", "]"}], ",", " ", 
          RowBox[{"C8AcylCoAMAT", "[", "t", "]"}], ",", " ", 
          RowBox[{"C6AcylCoAMAT", "[", "t", "]"}], ",", " ", 
          RowBox[{"AcetylCoAMAT", "[", "t", "]"}]}], "]"}], ")"}]}], ")"}], 
     ",", " ", 
     RowBox[{"(", 
      RowBox[{
       RowBox[{"(", 
        RowBox[{
         RowBox[{"C16AcylCoAMAT", "[", "t", "]"}], "/", "vmckatC6"}], ")"}], 
       "*", 
       RowBox[{"(", 
        RowBox[{
         RowBox[{
          RowBox[{"Derivative", "[", 
           RowBox[{
           "0", ",", " ", "0", ",", " ", "0", ",", " ", "0", ",", " ", "0", 
            ",", " ", "0", ",", " ", "0", ",", " ", "0", ",", " ", "0", ",", 
            " ", "0", ",", " ", "0", ",", " ", "0", ",", " ", "0", ",", " ", 
            "0", ",", " ", "0", ",", " ", "0", ",", " ", "0", ",", " ", "0", 
            ",", " ", "0", ",", " ", "0", ",", " ", "0", ",", " ", "0", ",", 
            " ", "0", ",", " ", "0", ",", " ", "0", ",", " ", "0", ",", " ", 
            "0", ",", " ", "0", ",", " ", "1", ",", " ", "0", ",", " ", "0", 
            ",", " ", "0", ",", " ", "0", ",", " ", "0", ",", " ", "0"}], 
           "]"}], "[", "MCKATA", "]"}], "[", 
         RowBox[{
         "sfmckatC6", ",", " ", "Vmckat", ",", " ", "KmmckatC6KetoacylCoAMAT",
           ",", " ", "KmmckatC16KetoacylCoAMAT", ",", " ", 
          "KmmckatC14KetoacylCoAMAT", ",", " ", "KmmckatC12KetoacylCoAMAT", 
          ",", " ", "KmmckatC10KetoacylCoAMAT", ",", " ", 
          "KmmckatC8KetoacylCoAMAT", ",", " ", "KmmckatC4AcetoacylCoAMAT", 
          ",", " ", "KmmckatCoAMAT", ",", " ", "KmmckatC4AcylCoAMAT", ",", 
          " ", "KmmckatC16AcylCoAMAT", ",", " ", "KmmckatC14AcylCoAMAT", ",", 
          " ", "KmmckatC12AcylCoAMAT", ",", " ", "KmmckatC10AcylCoAMAT", ",", 
          " ", "KmmckatC8AcylCoAMAT", ",", " ", "KmmckatC6AcylCoAMAT", ",", 
          " ", "KmmckatAcetylCoAMAT", ",", " ", "Keqmckat", ",", " ", 
          RowBox[{"C6KetoacylCoAMAT", "[", "t", "]"}], ",", " ", 
          RowBox[{"C16KetoacylCoAMAT", "[", "t", "]"}], ",", " ", 
          RowBox[{"C14KetoacylCoAMAT", "[", "t", "]"}], ",", " ", 
          RowBox[{"C12KetoacylCoAMAT", "[", "t", "]"}], ",", " ", 
          RowBox[{"C10KetoacylCoAMAT", "[", "t", "]"}], ",", " ", 
          RowBox[{"C8KetoacylCoAMAT", "[", "t", "]"}], ",", " ", 
          RowBox[{"C4AcetoacylCoAMAT", "[", "t", "]"}], ",", " ", "CoAMAT", 
          ",", " ", 
          RowBox[{"C4AcylCoAMAT", "[", "t", "]"}], ",", " ", 
          RowBox[{"C16AcylCoAMAT", "[", "t", "]"}], ",", " ", 
          RowBox[{"C14AcylCoAMAT", "[", "t", "]"}], ",", " ", 
          RowBox[{"C12AcylCoAMAT", "[", "t", "]"}], ",", " ", 
          RowBox[{"C10AcylCoAMAT", "[", "t", "]"}], ",", " ", 
          RowBox[{"C8AcylCoAMAT", "[", "t", "]"}], ",", " ", 
          RowBox[{"C6AcylCoAMAT", "[", "t", "]"}], ",", " ", 
          RowBox[{"AcetylCoAMAT", "[", "t", "]"}]}], "]"}], ")"}]}], ")"}], 
     ",", " ", 
     RowBox[{"(", 
      RowBox[{
       RowBox[{"(", 
        RowBox[{
         RowBox[{"C14AcylCoAMAT", "[", "t", "]"}], "/", "vmckatC6"}], ")"}], 
       "*", 
       RowBox[{"(", 
        RowBox[{
         RowBox[{
          RowBox[{"Derivative", "[", 
           RowBox[{
           "0", ",", " ", "0", ",", " ", "0", ",", " ", "0", ",", " ", "0", 
            ",", " ", "0", ",", " ", "0", ",", " ", "0", ",", " ", "0", ",", 
            " ", "0", ",", " ", "0", ",", " ", "0", ",", " ", "0", ",", " ", 
            "0", ",", " ", "0", ",", " ", "0", ",", " ", "0", ",", " ", "0", 
            ",", " ", "0", ",", " ", "0", ",", " ", "0", ",", " ", "0", ",", 
            " ", "0", ",", " ", "0", ",", " ", "0", ",", " ", "0", ",", " ", 
            "0", ",", " ", "0", ",", " ", "0", ",", " ", "1", ",", " ", "0", 
            ",", " ", "0", ",", " ", "0", ",", " ", "0", ",", " ", "0"}], 
           "]"}], "[", "MCKATA", "]"}], "[", 
         RowBox[{
         "sfmckatC6", ",", " ", "Vmckat", ",", " ", "KmmckatC6KetoacylCoAMAT",
           ",", " ", "KmmckatC16KetoacylCoAMAT", ",", " ", 
          "KmmckatC14KetoacylCoAMAT", ",", " ", "KmmckatC12KetoacylCoAMAT", 
          ",", " ", "KmmckatC10KetoacylCoAMAT", ",", " ", 
          "KmmckatC8KetoacylCoAMAT", ",", " ", "KmmckatC4AcetoacylCoAMAT", 
          ",", " ", "KmmckatCoAMAT", ",", " ", "KmmckatC4AcylCoAMAT", ",", 
          " ", "KmmckatC16AcylCoAMAT", ",", " ", "KmmckatC14AcylCoAMAT", ",", 
          " ", "KmmckatC12AcylCoAMAT", ",", " ", "KmmckatC10AcylCoAMAT", ",", 
          " ", "KmmckatC8AcylCoAMAT", ",", " ", "KmmckatC6AcylCoAMAT", ",", 
          " ", "KmmckatAcetylCoAMAT", ",", " ", "Keqmckat", ",", " ", 
          RowBox[{"C6KetoacylCoAMAT", "[", "t", "]"}], ",", " ", 
          RowBox[{"C16KetoacylCoAMAT", "[", "t", "]"}], ",", " ", 
          RowBox[{"C14KetoacylCoAMAT", "[", "t", "]"}], ",", " ", 
          RowBox[{"C12KetoacylCoAMAT", "[", "t", "]"}], ",", " ", 
          RowBox[{"C10KetoacylCoAMAT", "[", "t", "]"}], ",", " ", 
          RowBox[{"C8KetoacylCoAMAT", "[", "t", "]"}], ",", " ", 
          RowBox[{"C4AcetoacylCoAMAT", "[", "t", "]"}], ",", " ", "CoAMAT", 
          ",", " ", 
          RowBox[{"C4AcylCoAMAT", "[", "t", "]"}], ",", " ", 
          RowBox[{"C16AcylCoAMAT", "[", "t", "]"}], ",", " ", 
          RowBox[{"C14AcylCoAMAT", "[", "t", "]"}], ",", " ", 
          RowBox[{"C12AcylCoAMAT", "[", "t", "]"}], ",", " ", 
          RowBox[{"C10AcylCoAMAT", "[", "t", "]"}], ",", " ", 
          RowBox[{"C8AcylCoAMAT", "[", "t", "]"}], ",", " ", 
          RowBox[{"C6AcylCoAMAT", "[", "t", "]"}], ",", " ", 
          RowBox[{"AcetylCoAMAT", "[", "t", "]"}]}], "]"}], ")"}]}], ")"}], 
     ",", " ", 
     RowBox[{"(", 
      RowBox[{
       RowBox[{"(", 
        RowBox[{
         RowBox[{"C12AcylCoAMAT", "[", "t", "]"}], "/", "vmckatC6"}], ")"}], 
       "*", 
       RowBox[{"(", 
        RowBox[{
         RowBox[{
          RowBox[{"Derivative", "[", 
           RowBox[{
           "0", ",", " ", "0", ",", " ", "0", ",", " ", "0", ",", " ", "0", 
            ",", " ", "0", ",", " ", "0", ",", " ", "0", ",", " ", "0", ",", 
            " ", "0", ",", " ", "0", ",", " ", "0", ",", " ", "0", ",", " ", 
            "0", ",", " ", "0", ",", " ", "0", ",", " ", "0", ",", " ", "0", 
            ",", " ", "0", ",", " ", "0", ",", " ", "0", ",", " ", "0", ",", 
            " ", "0", ",", " ", "0", ",", " ", "0", ",", " ", "0", ",", " ", 
            "0", ",", " ", "0", ",", " ", "0", ",", " ", "0", ",", " ", "1", 
            ",", " ", "0", ",", " ", "0", ",", " ", "0", ",", " ", "0"}], 
           "]"}], "[", "MCKATA", "]"}], "[", 
         RowBox[{
         "sfmckatC6", ",", " ", "Vmckat", ",", " ", "KmmckatC6KetoacylCoAMAT",
           ",", " ", "KmmckatC16KetoacylCoAMAT", ",", " ", 
          "KmmckatC14KetoacylCoAMAT", ",", " ", "KmmckatC12KetoacylCoAMAT", 
          ",", " ", "KmmckatC10KetoacylCoAMAT", ",", " ", 
          "KmmckatC8KetoacylCoAMAT", ",", " ", "KmmckatC4AcetoacylCoAMAT", 
          ",", " ", "KmmckatCoAMAT", ",", " ", "KmmckatC4AcylCoAMAT", ",", 
          " ", "KmmckatC16AcylCoAMAT", ",", " ", "KmmckatC14AcylCoAMAT", ",", 
          " ", "KmmckatC12AcylCoAMAT", ",", " ", "KmmckatC10AcylCoAMAT", ",", 
          " ", "KmmckatC8AcylCoAMAT", ",", " ", "KmmckatC6AcylCoAMAT", ",", 
          " ", "KmmckatAcetylCoAMAT", ",", " ", "Keqmckat", ",", " ", 
          RowBox[{"C6KetoacylCoAMAT", "[", "t", "]"}], ",", " ", 
          RowBox[{"C16KetoacylCoAMAT", "[", "t", "]"}], ",", " ", 
          RowBox[{"C14KetoacylCoAMAT", "[", "t", "]"}], ",", " ", 
          RowBox[{"C12KetoacylCoAMAT", "[", "t", "]"}], ",", " ", 
          RowBox[{"C10KetoacylCoAMAT", "[", "t", "]"}], ",", " ", 
          RowBox[{"C8KetoacylCoAMAT", "[", "t", "]"}], ",", " ", 
          RowBox[{"C4AcetoacylCoAMAT", "[", "t", "]"}], ",", " ", "CoAMAT", 
          ",", " ", 
          RowBox[{"C4AcylCoAMAT", "[", "t", "]"}], ",", " ", 
          RowBox[{"C16AcylCoAMAT", "[", "t", "]"}], ",", " ", 
          RowBox[{"C14AcylCoAMAT", "[", "t", "]"}], ",", " ", 
          RowBox[{"C12AcylCoAMAT", "[", "t", "]"}], ",", " ", 
          RowBox[{"C10AcylCoAMAT", "[", "t", "]"}], ",", " ", 
          RowBox[{"C8AcylCoAMAT", "[", "t", "]"}], ",", " ", 
          RowBox[{"C6AcylCoAMAT", "[", "t", "]"}], ",", " ", 
          RowBox[{"AcetylCoAMAT", "[", "t", "]"}]}], "]"}], ")"}]}], ")"}], 
     ",", " ", 
     RowBox[{"(", 
      RowBox[{
       RowBox[{"(", 
        RowBox[{
         RowBox[{"C10AcylCoAMAT", "[", "t", "]"}], "/", "vmckatC6"}], ")"}], 
       "*", 
       RowBox[{"(", 
        RowBox[{
         RowBox[{
          RowBox[{"Derivative", "[", 
           RowBox[{
           "0", ",", " ", "0", ",", " ", "0", ",", " ", "0", ",", " ", "0", 
            ",", " ", "0", ",", " ", "0", ",", " ", "0", ",", " ", "0", ",", 
            " ", "0", ",", " ", "0", ",", " ", "0", ",", " ", "0", ",", " ", 
            "0", ",", " ", "0", ",", " ", "0", ",", " ", "0", ",", " ", "0", 
            ",", " ", "0", ",", " ", "0", ",", " ", "0", ",", " ", "0", ",", 
            " ", "0", ",", " ", "0", ",", " ", "0", ",", " ", "0", ",", " ", 
            "0", ",", " ", "0", ",", " ", "0", ",", " ", "0", ",", " ", "0", 
            ",", " ", "1", ",", " ", "0", ",", " ", "0", ",", " ", "0"}], 
           "]"}], "[", "MCKATA", "]"}], "[", 
         RowBox[{
         "sfmckatC6", ",", " ", "Vmckat", ",", " ", "KmmckatC6KetoacylCoAMAT",
           ",", " ", "KmmckatC16KetoacylCoAMAT", ",", " ", 
          "KmmckatC14KetoacylCoAMAT", ",", " ", "KmmckatC12KetoacylCoAMAT", 
          ",", " ", "KmmckatC10KetoacylCoAMAT", ",", " ", 
          "KmmckatC8KetoacylCoAMAT", ",", " ", "KmmckatC4AcetoacylCoAMAT", 
          ",", " ", "KmmckatCoAMAT", ",", " ", "KmmckatC4AcylCoAMAT", ",", 
          " ", "KmmckatC16AcylCoAMAT", ",", " ", "KmmckatC14AcylCoAMAT", ",", 
          " ", "KmmckatC12AcylCoAMAT", ",", " ", "KmmckatC10AcylCoAMAT", ",", 
          " ", "KmmckatC8AcylCoAMAT", ",", " ", "KmmckatC6AcylCoAMAT", ",", 
          " ", "KmmckatAcetylCoAMAT", ",", " ", "Keqmckat", ",", " ", 
          RowBox[{"C6KetoacylCoAMAT", "[", "t", "]"}], ",", " ", 
          RowBox[{"C16KetoacylCoAMAT", "[", "t", "]"}], ",", " ", 
          RowBox[{"C14KetoacylCoAMAT", "[", "t", "]"}], ",", " ", 
          RowBox[{"C12KetoacylCoAMAT", "[", "t", "]"}], ",", " ", 
          RowBox[{"C10KetoacylCoAMAT", "[", "t", "]"}], ",", " ", 
          RowBox[{"C8KetoacylCoAMAT", "[", "t", "]"}], ",", " ", 
          RowBox[{"C4AcetoacylCoAMAT", "[", "t", "]"}], ",", " ", "CoAMAT", 
          ",", " ", 
          RowBox[{"C4AcylCoAMAT", "[", "t", "]"}], ",", " ", 
          RowBox[{"C16AcylCoAMAT", "[", "t", "]"}], ",", " ", 
          RowBox[{"C14AcylCoAMAT", "[", "t", "]"}], ",", " ", 
          RowBox[{"C12AcylCoAMAT", "[", "t", "]"}], ",", " ", 
          RowBox[{"C10AcylCoAMAT", "[", "t", "]"}], ",", " ", 
          RowBox[{"C8AcylCoAMAT", "[", "t", "]"}], ",", " ", 
          RowBox[{"C6AcylCoAMAT", "[", "t", "]"}], ",", " ", 
          RowBox[{"AcetylCoAMAT", "[", "t", "]"}]}], "]"}], ")"}]}], ")"}], 
     ",", " ", 
     RowBox[{"(", 
      RowBox[{
       RowBox[{"(", 
        RowBox[{
         RowBox[{"C8AcylCoAMAT", "[", "t", "]"}], "/", "vmckatC6"}], ")"}], 
       "*", 
       RowBox[{"(", 
        RowBox[{
         RowBox[{
          RowBox[{"Derivative", "[", 
           RowBox[{
           "0", ",", " ", "0", ",", " ", "0", ",", " ", "0", ",", " ", "0", 
            ",", " ", "0", ",", " ", "0", ",", " ", "0", ",", " ", "0", ",", 
            " ", "0", ",", " ", "0", ",", " ", "0", ",", " ", "0", ",", " ", 
            "0", ",", " ", "0", ",", " ", "0", ",", " ", "0", ",", " ", "0", 
            ",", " ", "0", ",", " ", "0", ",", " ", "0", ",", " ", "0", ",", 
            " ", "0", ",", " ", "0", ",", " ", "0", ",", " ", "0", ",", " ", 
            "0", ",", " ", "0", ",", " ", "0", ",", " ", "0", ",", " ", "0", 
            ",", " ", "0", ",", " ", "1", ",", " ", "0", ",", " ", "0"}], 
           "]"}], "[", "MCKATA", "]"}], "[", 
         RowBox[{
         "sfmckatC6", ",", " ", "Vmckat", ",", " ", "KmmckatC6KetoacylCoAMAT",
           ",", " ", "KmmckatC16KetoacylCoAMAT", ",", " ", 
          "KmmckatC14KetoacylCoAMAT", ",", " ", "KmmckatC12KetoacylCoAMAT", 
          ",", " ", "KmmckatC10KetoacylCoAMAT", ",", " ", 
          "KmmckatC8KetoacylCoAMAT", ",", " ", "KmmckatC4AcetoacylCoAMAT", 
          ",", " ", "KmmckatCoAMAT", ",", " ", "KmmckatC4AcylCoAMAT", ",", 
          " ", "KmmckatC16AcylCoAMAT", ",", " ", "KmmckatC14AcylCoAMAT", ",", 
          " ", "KmmckatC12AcylCoAMAT", ",", " ", "KmmckatC10AcylCoAMAT", ",", 
          " ", "KmmckatC8AcylCoAMAT", ",", " ", "KmmckatC6AcylCoAMAT", ",", 
          " ", "KmmckatAcetylCoAMAT", ",", " ", "Keqmckat", ",", " ", 
          RowBox[{"C6KetoacylCoAMAT", "[", "t", "]"}], ",", " ", 
          RowBox[{"C16KetoacylCoAMAT", "[", "t", "]"}], ",", " ", 
          RowBox[{"C14KetoacylCoAMAT", "[", "t", "]"}], ",", " ", 
          RowBox[{"C12KetoacylCoAMAT", "[", "t", "]"}], ",", " ", 
          RowBox[{"C10KetoacylCoAMAT", "[", "t", "]"}], ",", " ", 
          RowBox[{"C8KetoacylCoAMAT", "[", "t", "]"}], ",", " ", 
          RowBox[{"C4AcetoacylCoAMAT", "[", "t", "]"}], ",", " ", "CoAMAT", 
          ",", " ", 
          RowBox[{"C4AcylCoAMAT", "[", "t", "]"}], ",", " ", 
          RowBox[{"C16AcylCoAMAT", "[", "t", "]"}], ",", " ", 
          RowBox[{"C14AcylCoAMAT", "[", "t", "]"}], ",", " ", 
          RowBox[{"C12AcylCoAMAT", "[", "t", "]"}], ",", " ", 
          RowBox[{"C10AcylCoAMAT", "[", "t", "]"}], ",", " ", 
          RowBox[{"C8AcylCoAMAT", "[", "t", "]"}], ",", " ", 
          RowBox[{"C6AcylCoAMAT", "[", "t", "]"}], ",", " ", 
          RowBox[{"AcetylCoAMAT", "[", "t", "]"}]}], "]"}], ")"}]}], ")"}], 
     ",", " ", 
     RowBox[{"(", 
      RowBox[{
       RowBox[{"(", 
        RowBox[{
         RowBox[{"C6AcylCoAMAT", "[", "t", "]"}], "/", "vmckatC6"}], ")"}], 
       "*", 
       RowBox[{"(", 
        RowBox[{
         RowBox[{
          RowBox[{"Derivative", "[", 
           RowBox[{
           "0", ",", " ", "0", ",", " ", "0", ",", " ", "0", ",", " ", "0", 
            ",", " ", "0", ",", " ", "0", ",", " ", "0", ",", " ", "0", ",", 
            " ", "0", ",", " ", "0", ",", " ", "0", ",", " ", "0", ",", " ", 
            "0", ",", " ", "0", ",", " ", "0", ",", " ", "0", ",", " ", "0", 
            ",", " ", "0", ",", " ", "0", ",", " ", "0", ",", " ", "0", ",", 
            " ", "0", ",", " ", "0", ",", " ", "0", ",", " ", "0", ",", " ", 
            "0", ",", " ", "0", ",", " ", "0", ",", " ", "0", ",", " ", "0", 
            ",", " ", "0", ",", " ", "0", ",", " ", "1", ",", " ", "0"}], 
           "]"}], "[", "MCKATA", "]"}], "[", 
         RowBox[{
         "sfmckatC6", ",", " ", "Vmckat", ",", " ", "KmmckatC6KetoacylCoAMAT",
           ",", " ", "KmmckatC16KetoacylCoAMAT", ",", " ", 
          "KmmckatC14KetoacylCoAMAT", ",", " ", "KmmckatC12KetoacylCoAMAT", 
          ",", " ", "KmmckatC10KetoacylCoAMAT", ",", " ", 
          "KmmckatC8KetoacylCoAMAT", ",", " ", "KmmckatC4AcetoacylCoAMAT", 
          ",", " ", "KmmckatCoAMAT", ",", " ", "KmmckatC4AcylCoAMAT", ",", 
          " ", "KmmckatC16AcylCoAMAT", ",", " ", "KmmckatC14AcylCoAMAT", ",", 
          " ", "KmmckatC12AcylCoAMAT", ",", " ", "KmmckatC10AcylCoAMAT", ",", 
          " ", "KmmckatC8AcylCoAMAT", ",", " ", "KmmckatC6AcylCoAMAT", ",", 
          " ", "KmmckatAcetylCoAMAT", ",", " ", "Keqmckat", ",", " ", 
          RowBox[{"C6KetoacylCoAMAT", "[", "t", "]"}], ",", " ", 
          RowBox[{"C16KetoacylCoAMAT", "[", "t", "]"}], ",", " ", 
          RowBox[{"C14KetoacylCoAMAT", "[", "t", "]"}], ",", " ", 
          RowBox[{"C12KetoacylCoAMAT", "[", "t", "]"}], ",", " ", 
          RowBox[{"C10KetoacylCoAMAT", "[", "t", "]"}], ",", " ", 
          RowBox[{"C8KetoacylCoAMAT", "[", "t", "]"}], ",", " ", 
          RowBox[{"C4AcetoacylCoAMAT", "[", "t", "]"}], ",", " ", "CoAMAT", 
          ",", " ", 
          RowBox[{"C4AcylCoAMAT", "[", "t", "]"}], ",", " ", 
          RowBox[{"C16AcylCoAMAT", "[", "t", "]"}], ",", " ", 
          RowBox[{"C14AcylCoAMAT", "[", "t", "]"}], ",", " ", 
          RowBox[{"C12AcylCoAMAT", "[", "t", "]"}], ",", " ", 
          RowBox[{"C10AcylCoAMAT", "[", "t", "]"}], ",", " ", 
          RowBox[{"C8AcylCoAMAT", "[", "t", "]"}], ",", " ", 
          RowBox[{"C6AcylCoAMAT", "[", "t", "]"}], ",", " ", 
          RowBox[{"AcetylCoAMAT", "[", "t", "]"}]}], "]"}], ")"}]}], ")"}], 
     ",", " ", 
     RowBox[{"(", 
      RowBox[{
       RowBox[{"(", 
        RowBox[{
         RowBox[{"C4AcylCoAMAT", "[", "t", "]"}], "/", "vmckatC6"}], ")"}], 
       "*", 
       RowBox[{"(", 
        RowBox[{
         RowBox[{
          RowBox[{"Derivative", "[", 
           RowBox[{
           "0", ",", " ", "0", ",", " ", "0", ",", " ", "0", ",", " ", "0", 
            ",", " ", "0", ",", " ", "0", ",", " ", "0", ",", " ", "0", ",", 
            " ", "0", ",", " ", "0", ",", " ", "0", ",", " ", "0", ",", " ", 
            "0", ",", " ", "0", ",", " ", "0", ",", " ", "0", ",", " ", "0", 
            ",", " ", "0", ",", " ", "0", ",", " ", "0", ",", " ", "0", ",", 
            " ", "0", ",", " ", "0", ",", " ", "0", ",", " ", "0", ",", " ", 
            "0", ",", " ", "1", ",", " ", "0", ",", " ", "0", ",", " ", "0", 
            ",", " ", "0", ",", " ", "0", ",", " ", "0", ",", " ", "0"}], 
           "]"}], "[", "MCKATA", "]"}], "[", 
         RowBox[{
         "sfmckatC6", ",", " ", "Vmckat", ",", " ", "KmmckatC6KetoacylCoAMAT",
           ",", " ", "KmmckatC16KetoacylCoAMAT", ",", " ", 
          "KmmckatC14KetoacylCoAMAT", ",", " ", "KmmckatC12KetoacylCoAMAT", 
          ",", " ", "KmmckatC10KetoacylCoAMAT", ",", " ", 
          "KmmckatC8KetoacylCoAMAT", ",", " ", "KmmckatC4AcetoacylCoAMAT", 
          ",", " ", "KmmckatCoAMAT", ",", " ", "KmmckatC4AcylCoAMAT", ",", 
          " ", "KmmckatC16AcylCoAMAT", ",", " ", "KmmckatC14AcylCoAMAT", ",", 
          " ", "KmmckatC12AcylCoAMAT", ",", " ", "KmmckatC10AcylCoAMAT", ",", 
          " ", "KmmckatC8AcylCoAMAT", ",", " ", "KmmckatC6AcylCoAMAT", ",", 
          " ", "KmmckatAcetylCoAMAT", ",", " ", "Keqmckat", ",", " ", 
          RowBox[{"C6KetoacylCoAMAT", "[", "t", "]"}], ",", " ", 
          RowBox[{"C16KetoacylCoAMAT", "[", "t", "]"}], ",", " ", 
          RowBox[{"C14KetoacylCoAMAT", "[", "t", "]"}], ",", " ", 
          RowBox[{"C12KetoacylCoAMAT", "[", "t", "]"}], ",", " ", 
          RowBox[{"C10KetoacylCoAMAT", "[", "t", "]"}], ",", " ", 
          RowBox[{"C8KetoacylCoAMAT", "[", "t", "]"}], ",", " ", 
          RowBox[{"C4AcetoacylCoAMAT", "[", "t", "]"}], ",", " ", "CoAMAT", 
          ",", " ", 
          RowBox[{"C4AcylCoAMAT", "[", "t", "]"}], ",", " ", 
          RowBox[{"C16AcylCoAMAT", "[", "t", "]"}], ",", " ", 
          RowBox[{"C14AcylCoAMAT", "[", "t", "]"}], ",", " ", 
          RowBox[{"C12AcylCoAMAT", "[", "t", "]"}], ",", " ", 
          RowBox[{"C10AcylCoAMAT", "[", "t", "]"}], ",", " ", 
          RowBox[{"C8AcylCoAMAT", "[", "t", "]"}], ",", " ", 
          RowBox[{"C6AcylCoAMAT", "[", "t", "]"}], ",", " ", 
          RowBox[{"AcetylCoAMAT", "[", "t", "]"}]}], "]"}], ")"}]}], ")"}], 
     ",", " ", 
     RowBox[{"(", 
      RowBox[{
       RowBox[{"(", 
        RowBox[{"CoAMAT", "/", "vmckatC6"}], ")"}], "*", 
       RowBox[{"(", 
        RowBox[{
         RowBox[{
          RowBox[{"Derivative", "[", 
           RowBox[{
           "0", ",", " ", "0", ",", " ", "0", ",", " ", "0", ",", " ", "0", 
            ",", " ", "0", ",", " ", "0", ",", " ", "0", ",", " ", "0", ",", 
            " ", "0", ",", " ", "0", ",", " ", "0", ",", " ", "0", ",", " ", 
            "0", ",", " ", "0", ",", " ", "0", ",", " ", "0", ",", " ", "0", 
            ",", " ", "0", ",", " ", "0", ",", " ", "0", ",", " ", "0", ",", 
            " ", "0", ",", " ", "0", ",", " ", "0", ",", " ", "0", ",", " ", 
            "1", ",", " ", "0", ",", " ", "0", ",", " ", "0", ",", " ", "0", 
            ",", " ", "0", ",", " ", "0", ",", " ", "0", ",", " ", "0"}], 
           "]"}], "[", "MCKATA", "]"}], "[", 
         RowBox[{
         "sfmckatC6", ",", " ", "Vmckat", ",", " ", "KmmckatC6KetoacylCoAMAT",
           ",", " ", "KmmckatC16KetoacylCoAMAT", ",", " ", 
          "KmmckatC14KetoacylCoAMAT", ",", " ", "KmmckatC12KetoacylCoAMAT", 
          ",", " ", "KmmckatC10KetoacylCoAMAT", ",", " ", 
          "KmmckatC8KetoacylCoAMAT", ",", " ", "KmmckatC4AcetoacylCoAMAT", 
          ",", " ", "KmmckatCoAMAT", ",", " ", "KmmckatC4AcylCoAMAT", ",", 
          " ", "KmmckatC16AcylCoAMAT", ",", " ", "KmmckatC14AcylCoAMAT", ",", 
          " ", "KmmckatC12AcylCoAMAT", ",", " ", "KmmckatC10AcylCoAMAT", ",", 
          " ", "KmmckatC8AcylCoAMAT", ",", " ", "KmmckatC6AcylCoAMAT", ",", 
          " ", "KmmckatAcetylCoAMAT", ",", " ", "Keqmckat", ",", " ", 
          RowBox[{"C6KetoacylCoAMAT", "[", "t", "]"}], ",", " ", 
          RowBox[{"C16KetoacylCoAMAT", "[", "t", "]"}], ",", " ", 
          RowBox[{"C14KetoacylCoAMAT", "[", "t", "]"}], ",", " ", 
          RowBox[{"C12KetoacylCoAMAT", "[", "t", "]"}], ",", " ", 
          RowBox[{"C10KetoacylCoAMAT", "[", "t", "]"}], ",", " ", 
          RowBox[{"C8KetoacylCoAMAT", "[", "t", "]"}], ",", " ", 
          RowBox[{"C4AcetoacylCoAMAT", "[", "t", "]"}], ",", " ", "CoAMAT", 
          ",", " ", 
          RowBox[{"C4AcylCoAMAT", "[", "t", "]"}], ",", " ", 
          RowBox[{"C16AcylCoAMAT", "[", "t", "]"}], ",", " ", 
          RowBox[{"C14AcylCoAMAT", "[", "t", "]"}], ",", " ", 
          RowBox[{"C12AcylCoAMAT", "[", "t", "]"}], ",", " ", 
          RowBox[{"C10AcylCoAMAT", "[", "t", "]"}], ",", " ", 
          RowBox[{"C8AcylCoAMAT", "[", "t", "]"}], ",", " ", 
          RowBox[{"C6AcylCoAMAT", "[", "t", "]"}], ",", " ", 
          RowBox[{"AcetylCoAMAT", "[", "t", "]"}]}], "]"}], ")"}]}], ")"}], 
     ",", "   ", "\n", "  ", 
     RowBox[{"(", " ", 
      RowBox[{
       RowBox[{"(", 
        RowBox[{
         RowBox[{"C16KetoacylCoAMAT", "[", "t", "]"}], "/", "vmckatC4"}], 
        ")"}], "*", 
       RowBox[{"(", 
        RowBox[{
         RowBox[{
          RowBox[{"Derivative", "[", 
           RowBox[{
           "0", ",", " ", "0", ",", " ", "0", ",", " ", "0", ",", " ", "0", 
            ",", " ", "0", ",", " ", "0", ",", " ", "0", ",", " ", "0", ",", 
            " ", "0", ",", " ", "0", ",", " ", "0", ",", " ", "0", ",", " ", 
            "0", ",", " ", "0", ",", " ", "0", ",", " ", "0", ",", " ", "0", 
            ",", " ", "0", ",", " ", "0", ",", " ", "1", ",", " ", "0", ",", 
            " ", "0", ",", " ", "0", ",", " ", "0", ",", " ", "0", ",", " ", 
            "0", ",", " ", "0", ",", " ", "0", ",", " ", "0", ",", " ", "0", 
            ",", " ", "0", ",", " ", "0", ",", " ", "0", ",", " ", "0"}], 
           "]"}], "[", "MCKATB", "]"}], "[", 
         RowBox[{
         "sfmckatC4", ",", " ", "Vmckat", ",", " ", 
          "KmmckatC4AcetoacylCoAMAT", ",", " ", "KmmckatC16KetoacylCoAMAT", 
          ",", " ", "KmmckatC14KetoacylCoAMAT", ",", " ", 
          "KmmckatC12KetoacylCoAMAT", ",", " ", "KmmckatC10KetoacylCoAMAT", 
          ",", " ", "KmmckatC8KetoacylCoAMAT", ",", " ", 
          "KmmckatC6KetoacylCoAMAT", ",", " ", "KmmckatCoAMAT", ",", " ", 
          "KmmckatC4AcylCoAMAT", ",", " ", "KmmckatC16AcylCoAMAT", ",", " ", 
          "KmmckatC14AcylCoAMAT", ",", " ", "KmmckatC12AcylCoAMAT", ",", " ", 
          "KmmckatC10AcylCoAMAT", ",", " ", "KmmckatC8AcylCoAMAT", ",", " ", 
          "KmmckatC6AcylCoAMAT", ",", " ", "KmmckatAcetylCoAMAT", ",", " ", 
          "Keqmckat", ",", " ", 
          RowBox[{"C4AcetoacylCoAMAT", "[", "t", "]"}], ",", " ", 
          RowBox[{"C16KetoacylCoAMAT", "[", "t", "]"}], ",", " ", 
          RowBox[{"C14KetoacylCoAMAT", "[", "t", "]"}], ",", " ", 
          RowBox[{"C12KetoacylCoAMAT", "[", "t", "]"}], ",", " ", 
          RowBox[{"C10KetoacylCoAMAT", "[", "t", "]"}], ",", " ", 
          RowBox[{"C8KetoacylCoAMAT", "[", "t", "]"}], ",", " ", 
          RowBox[{"C6KetoacylCoAMAT", "[", "t", "]"}], ",", " ", "CoAMAT", 
          ",", " ", 
          RowBox[{"C4AcylCoAMAT", "[", "t", "]"}], ",", " ", 
          RowBox[{"C16AcylCoAMAT", "[", "t", "]"}], ",", " ", 
          RowBox[{"C14AcylCoAMAT", "[", "t", "]"}], ",", " ", 
          RowBox[{"C12AcylCoAMAT", "[", "t", "]"}], ",", " ", 
          RowBox[{"C10AcylCoAMAT", "[", "t", "]"}], ",", " ", 
          RowBox[{"C8AcylCoAMAT", "[", "t", "]"}], ",", " ", 
          RowBox[{"C6AcylCoAMAT", "[", "t", "]"}], ",", " ", 
          RowBox[{"AcetylCoAMAT", "[", "t", "]"}]}], "]"}], ")"}]}], ")"}], 
     ",", " ", 
     RowBox[{"(", 
      RowBox[{
       RowBox[{"(", 
        RowBox[{
         RowBox[{"C14KetoacylCoAMAT", "[", "t", "]"}], "/", "vmckatC4"}], 
        ")"}], "*", 
       RowBox[{"(", 
        RowBox[{
         RowBox[{
          RowBox[{"Derivative", "[", 
           RowBox[{
           "0", ",", " ", "0", ",", " ", "0", ",", " ", "0", ",", " ", "0", 
            ",", " ", "0", ",", " ", "0", ",", " ", "0", ",", " ", "0", ",", 
            " ", "0", ",", " ", "0", ",", " ", "0", ",", " ", "0", ",", " ", 
            "0", ",", " ", "0", ",", " ", "0", ",", " ", "0", ",", " ", "0", 
            ",", " ", "0", ",", " ", "0", ",", " ", "0", ",", " ", "1", ",", 
            " ", "0", ",", " ", "0", ",", " ", "0", ",", " ", "0", ",", " ", 
            "0", ",", " ", "0", ",", " ", "0", ",", " ", "0", ",", " ", "0", 
            ",", " ", "0", ",", " ", "0", ",", " ", "0", ",", " ", "0"}], 
           "]"}], "[", "MCKATB", "]"}], "[", 
         RowBox[{
         "sfmckatC4", ",", " ", "Vmckat", ",", " ", 
          "KmmckatC4AcetoacylCoAMAT", ",", " ", "KmmckatC16KetoacylCoAMAT", 
          ",", " ", "KmmckatC14KetoacylCoAMAT", ",", " ", 
          "KmmckatC12KetoacylCoAMAT", ",", " ", "KmmckatC10KetoacylCoAMAT", 
          ",", " ", "KmmckatC8KetoacylCoAMAT", ",", " ", 
          "KmmckatC6KetoacylCoAMAT", ",", " ", "KmmckatCoAMAT", ",", " ", 
          "KmmckatC4AcylCoAMAT", ",", " ", "KmmckatC16AcylCoAMAT", ",", " ", 
          "KmmckatC14AcylCoAMAT", ",", " ", "KmmckatC12AcylCoAMAT", ",", " ", 
          "KmmckatC10AcylCoAMAT", ",", " ", "KmmckatC8AcylCoAMAT", ",", " ", 
          "KmmckatC6AcylCoAMAT", ",", " ", "KmmckatAcetylCoAMAT", ",", " ", 
          "Keqmckat", ",", " ", 
          RowBox[{"C4AcetoacylCoAMAT", "[", "t", "]"}], ",", " ", 
          RowBox[{"C16KetoacylCoAMAT", "[", "t", "]"}], ",", " ", 
          RowBox[{"C14KetoacylCoAMAT", "[", "t", "]"}], ",", " ", 
          RowBox[{"C12KetoacylCoAMAT", "[", "t", "]"}], ",", " ", 
          RowBox[{"C10KetoacylCoAMAT", "[", "t", "]"}], ",", " ", 
          RowBox[{"C8KetoacylCoAMAT", "[", "t", "]"}], ",", " ", 
          RowBox[{"C6KetoacylCoAMAT", "[", "t", "]"}], ",", " ", "CoAMAT", 
          ",", " ", 
          RowBox[{"C4AcylCoAMAT", "[", "t", "]"}], ",", " ", 
          RowBox[{"C16AcylCoAMAT", "[", "t", "]"}], ",", " ", 
          RowBox[{"C14AcylCoAMAT", "[", "t", "]"}], ",", " ", 
          RowBox[{"C12AcylCoAMAT", "[", "t", "]"}], ",", " ", 
          RowBox[{"C10AcylCoAMAT", "[", "t", "]"}], ",", " ", 
          RowBox[{"C8AcylCoAMAT", "[", "t", "]"}], ",", " ", 
          RowBox[{"C6AcylCoAMAT", "[", "t", "]"}], ",", " ", 
          RowBox[{"AcetylCoAMAT", "[", "t", "]"}]}], "]"}], ")"}]}], ")"}], 
     ",", " ", 
     RowBox[{"(", 
      RowBox[{
       RowBox[{"(", 
        RowBox[{
         RowBox[{"C12KetoacylCoAMAT", "[", "t", "]"}], "/", "vmckatC4"}], 
        ")"}], "*", 
       RowBox[{"(", 
        RowBox[{
         RowBox[{
          RowBox[{"Derivative", "[", 
           RowBox[{
           "0", ",", " ", "0", ",", " ", "0", ",", " ", "0", ",", " ", "0", 
            ",", " ", "0", ",", " ", "0", ",", " ", "0", ",", " ", "0", ",", 
            " ", "0", ",", " ", "0", ",", " ", "0", ",", " ", "0", ",", " ", 
            "0", ",", " ", "0", ",", " ", "0", ",", " ", "0", ",", " ", "0", 
            ",", " ", "0", ",", " ", "0", ",", " ", "0", ",", " ", "0", ",", 
            " ", "1", ",", " ", "0", ",", " ", "0", ",", " ", "0", ",", " ", 
            "0", ",", " ", "0", ",", " ", "0", ",", " ", "0", ",", " ", "0", 
            ",", " ", "0", ",", " ", "0", ",", " ", "0", ",", " ", "0"}], 
           "]"}], "[", "MCKATB", "]"}], "[", 
         RowBox[{
         "sfmckatC4", ",", " ", "Vmckat", ",", " ", 
          "KmmckatC4AcetoacylCoAMAT", ",", " ", "KmmckatC16KetoacylCoAMAT", 
          ",", " ", "KmmckatC14KetoacylCoAMAT", ",", " ", 
          "KmmckatC12KetoacylCoAMAT", ",", " ", "KmmckatC10KetoacylCoAMAT", 
          ",", " ", "KmmckatC8KetoacylCoAMAT", ",", " ", 
          "KmmckatC6KetoacylCoAMAT", ",", " ", "KmmckatCoAMAT", ",", " ", 
          "KmmckatC4AcylCoAMAT", ",", " ", "KmmckatC16AcylCoAMAT", ",", " ", 
          "KmmckatC14AcylCoAMAT", ",", " ", "KmmckatC12AcylCoAMAT", ",", " ", 
          "KmmckatC10AcylCoAMAT", ",", " ", "KmmckatC8AcylCoAMAT", ",", " ", 
          "KmmckatC6AcylCoAMAT", ",", " ", "KmmckatAcetylCoAMAT", ",", " ", 
          "Keqmckat", ",", " ", 
          RowBox[{"C4AcetoacylCoAMAT", "[", "t", "]"}], ",", " ", 
          RowBox[{"C16KetoacylCoAMAT", "[", "t", "]"}], ",", " ", 
          RowBox[{"C14KetoacylCoAMAT", "[", "t", "]"}], ",", " ", 
          RowBox[{"C12KetoacylCoAMAT", "[", "t", "]"}], ",", " ", 
          RowBox[{"C10KetoacylCoAMAT", "[", "t", "]"}], ",", " ", 
          RowBox[{"C8KetoacylCoAMAT", "[", "t", "]"}], ",", " ", 
          RowBox[{"C6KetoacylCoAMAT", "[", "t", "]"}], ",", " ", "CoAMAT", 
          ",", " ", 
          RowBox[{"C4AcylCoAMAT", "[", "t", "]"}], ",", " ", 
          RowBox[{"C16AcylCoAMAT", "[", "t", "]"}], ",", " ", 
          RowBox[{"C14AcylCoAMAT", "[", "t", "]"}], ",", " ", 
          RowBox[{"C12AcylCoAMAT", "[", "t", "]"}], ",", " ", 
          RowBox[{"C10AcylCoAMAT", "[", "t", "]"}], ",", " ", 
          RowBox[{"C8AcylCoAMAT", "[", "t", "]"}], ",", " ", 
          RowBox[{"C6AcylCoAMAT", "[", "t", "]"}], ",", " ", 
          RowBox[{"AcetylCoAMAT", "[", "t", "]"}]}], "]"}], ")"}]}], ")"}], 
     ",", " ", 
     RowBox[{"(", 
      RowBox[{
       RowBox[{"(", 
        RowBox[{
         RowBox[{"C10KetoacylCoAMAT", "[", "t", "]"}], "/", "vmckatC4"}], 
        ")"}], "*", 
       RowBox[{"(", 
        RowBox[{
         RowBox[{
          RowBox[{"Derivative", "[", 
           RowBox[{
           "0", ",", " ", "0", ",", " ", "0", ",", " ", "0", ",", " ", "0", 
            ",", " ", "0", ",", " ", "0", ",", " ", "0", ",", " ", "0", ",", 
            " ", "0", ",", " ", "0", ",", " ", "0", ",", " ", "0", ",", " ", 
            "0", ",", " ", "0", ",", " ", "0", ",", " ", "0", ",", " ", "0", 
            ",", " ", "0", ",", " ", "0", ",", " ", "0", ",", " ", "0", ",", 
            " ", "0", ",", " ", "1", ",", " ", "0", ",", " ", "0", ",", " ", 
            "0", ",", " ", "0", ",", " ", "0", ",", " ", "0", ",", " ", "0", 
            ",", " ", "0", ",", " ", "0", ",", " ", "0", ",", " ", "0"}], 
           "]"}], "[", "MCKATB", "]"}], "[", 
         RowBox[{
         "sfmckatC4", ",", " ", "Vmckat", ",", " ", 
          "KmmckatC4AcetoacylCoAMAT", ",", " ", "KmmckatC16KetoacylCoAMAT", 
          ",", " ", "KmmckatC14KetoacylCoAMAT", ",", " ", 
          "KmmckatC12KetoacylCoAMAT", ",", " ", "KmmckatC10KetoacylCoAMAT", 
          ",", " ", "KmmckatC8KetoacylCoAMAT", ",", " ", 
          "KmmckatC6KetoacylCoAMAT", ",", " ", "KmmckatCoAMAT", ",", " ", 
          "KmmckatC4AcylCoAMAT", ",", " ", "KmmckatC16AcylCoAMAT", ",", " ", 
          "KmmckatC14AcylCoAMAT", ",", " ", "KmmckatC12AcylCoAMAT", ",", " ", 
          "KmmckatC10AcylCoAMAT", ",", " ", "KmmckatC8AcylCoAMAT", ",", " ", 
          "KmmckatC6AcylCoAMAT", ",", " ", "KmmckatAcetylCoAMAT", ",", " ", 
          "Keqmckat", ",", " ", 
          RowBox[{"C4AcetoacylCoAMAT", "[", "t", "]"}], ",", " ", 
          RowBox[{"C16KetoacylCoAMAT", "[", "t", "]"}], ",", " ", 
          RowBox[{"C14KetoacylCoAMAT", "[", "t", "]"}], ",", " ", 
          RowBox[{"C12KetoacylCoAMAT", "[", "t", "]"}], ",", " ", 
          RowBox[{"C10KetoacylCoAMAT", "[", "t", "]"}], ",", " ", 
          RowBox[{"C8KetoacylCoAMAT", "[", "t", "]"}], ",", " ", 
          RowBox[{"C6KetoacylCoAMAT", "[", "t", "]"}], ",", " ", "CoAMAT", 
          ",", " ", 
          RowBox[{"C4AcylCoAMAT", "[", "t", "]"}], ",", " ", 
          RowBox[{"C16AcylCoAMAT", "[", "t", "]"}], ",", " ", 
          RowBox[{"C14AcylCoAMAT", "[", "t", "]"}], ",", " ", 
          RowBox[{"C12AcylCoAMAT", "[", "t", "]"}], ",", " ", 
          RowBox[{"C10AcylCoAMAT", "[", "t", "]"}], ",", " ", 
          RowBox[{"C8AcylCoAMAT", "[", "t", "]"}], ",", " ", 
          RowBox[{"C6AcylCoAMAT", "[", "t", "]"}], ",", " ", 
          RowBox[{"AcetylCoAMAT", "[", "t", "]"}]}], "]"}], ")"}]}], ")"}], 
     ",", " ", 
     RowBox[{"(", 
      RowBox[{
       RowBox[{"(", 
        RowBox[{
         RowBox[{"C8KetoacylCoAMAT", "[", "t", "]"}], "/", "vmckatC4"}], 
        ")"}], "*", 
       RowBox[{"(", 
        RowBox[{
         RowBox[{
          RowBox[{"Derivative", "[", 
           RowBox[{
           "0", ",", " ", "0", ",", " ", "0", ",", " ", "0", ",", " ", "0", 
            ",", " ", "0", ",", " ", "0", ",", " ", "0", ",", " ", "0", ",", 
            " ", "0", ",", " ", "0", ",", " ", "0", ",", " ", "0", ",", " ", 
            "0", ",", " ", "0", ",", " ", "0", ",", " ", "0", ",", " ", "0", 
            ",", " ", "0", ",", " ", "0", ",", " ", "0", ",", " ", "0", ",", 
            " ", "0", ",", " ", "0", ",", " ", "1", ",", " ", "0", ",", " ", 
            "0", ",", " ", "0", ",", " ", "0", ",", " ", "0", ",", " ", "0", 
            ",", " ", "0", ",", " ", "0", ",", " ", "0", ",", " ", "0"}], 
           "]"}], "[", "MCKATB", "]"}], "[", 
         RowBox[{
         "sfmckatC4", ",", " ", "Vmckat", ",", " ", 
          "KmmckatC4AcetoacylCoAMAT", ",", " ", "KmmckatC16KetoacylCoAMAT", 
          ",", " ", "KmmckatC14KetoacylCoAMAT", ",", " ", 
          "KmmckatC12KetoacylCoAMAT", ",", " ", "KmmckatC10KetoacylCoAMAT", 
          ",", " ", "KmmckatC8KetoacylCoAMAT", ",", " ", 
          "KmmckatC6KetoacylCoAMAT", ",", " ", "KmmckatCoAMAT", ",", " ", 
          "KmmckatC4AcylCoAMAT", ",", " ", "KmmckatC16AcylCoAMAT", ",", " ", 
          "KmmckatC14AcylCoAMAT", ",", " ", "KmmckatC12AcylCoAMAT", ",", " ", 
          "KmmckatC10AcylCoAMAT", ",", " ", "KmmckatC8AcylCoAMAT", ",", " ", 
          "KmmckatC6AcylCoAMAT", ",", " ", "KmmckatAcetylCoAMAT", ",", " ", 
          "Keqmckat", ",", " ", 
          RowBox[{"C4AcetoacylCoAMAT", "[", "t", "]"}], ",", " ", 
          RowBox[{"C16KetoacylCoAMAT", "[", "t", "]"}], ",", " ", 
          RowBox[{"C14KetoacylCoAMAT", "[", "t", "]"}], ",", " ", 
          RowBox[{"C12KetoacylCoAMAT", "[", "t", "]"}], ",", " ", 
          RowBox[{"C10KetoacylCoAMAT", "[", "t", "]"}], ",", " ", 
          RowBox[{"C8KetoacylCoAMAT", "[", "t", "]"}], ",", " ", 
          RowBox[{"C6KetoacylCoAMAT", "[", "t", "]"}], ",", " ", "CoAMAT", 
          ",", " ", 
          RowBox[{"C4AcylCoAMAT", "[", "t", "]"}], ",", " ", 
          RowBox[{"C16AcylCoAMAT", "[", "t", "]"}], ",", " ", 
          RowBox[{"C14AcylCoAMAT", "[", "t", "]"}], ",", " ", 
          RowBox[{"C12AcylCoAMAT", "[", "t", "]"}], ",", " ", 
          RowBox[{"C10AcylCoAMAT", "[", "t", "]"}], ",", " ", 
          RowBox[{"C8AcylCoAMAT", "[", "t", "]"}], ",", " ", 
          RowBox[{"C6AcylCoAMAT", "[", "t", "]"}], ",", " ", 
          RowBox[{"AcetylCoAMAT", "[", "t", "]"}]}], "]"}], ")"}]}], ")"}], 
     ",", " ", 
     RowBox[{"(", 
      RowBox[{
       RowBox[{"(", 
        RowBox[{
         RowBox[{"C6KetoacylCoAMAT", "[", "t", "]"}], "/", "vmckatC4"}], 
        ")"}], "*", 
       RowBox[{"(", 
        RowBox[{
         RowBox[{
          RowBox[{"Derivative", "[", 
           RowBox[{
           "0", ",", " ", "0", ",", " ", "0", ",", " ", "0", ",", " ", "0", 
            ",", " ", "0", ",", " ", "0", ",", " ", "0", ",", " ", "0", ",", 
            " ", "0", ",", " ", "0", ",", " ", "0", ",", " ", "0", ",", " ", 
            "0", ",", " ", "0", ",", " ", "0", ",", " ", "0", ",", " ", "0", 
            ",", " ", "0", ",", " ", "0", ",", " ", "0", ",", " ", "0", ",", 
            " ", "0", ",", " ", "0", ",", " ", "0", ",", " ", "1", ",", " ", 
            "0", ",", " ", "0", ",", " ", "0", ",", " ", "0", ",", " ", "0", 
            ",", " ", "0", ",", " ", "0", ",", " ", "0", ",", " ", "0"}], 
           "]"}], "[", "MCKATB", "]"}], "[", 
         RowBox[{
         "sfmckatC4", ",", " ", "Vmckat", ",", " ", 
          "KmmckatC4AcetoacylCoAMAT", ",", " ", "KmmckatC16KetoacylCoAMAT", 
          ",", " ", "KmmckatC14KetoacylCoAMAT", ",", " ", 
          "KmmckatC12KetoacylCoAMAT", ",", " ", "KmmckatC10KetoacylCoAMAT", 
          ",", " ", "KmmckatC8KetoacylCoAMAT", ",", " ", 
          "KmmckatC6KetoacylCoAMAT", ",", " ", "KmmckatCoAMAT", ",", " ", 
          "KmmckatC4AcylCoAMAT", ",", " ", "KmmckatC16AcylCoAMAT", ",", " ", 
          "KmmckatC14AcylCoAMAT", ",", " ", "KmmckatC12AcylCoAMAT", ",", " ", 
          "KmmckatC10AcylCoAMAT", ",", " ", "KmmckatC8AcylCoAMAT", ",", " ", 
          "KmmckatC6AcylCoAMAT", ",", " ", "KmmckatAcetylCoAMAT", ",", " ", 
          "Keqmckat", ",", " ", 
          RowBox[{"C4AcetoacylCoAMAT", "[", "t", "]"}], ",", " ", 
          RowBox[{"C16KetoacylCoAMAT", "[", "t", "]"}], ",", " ", 
          RowBox[{"C14KetoacylCoAMAT", "[", "t", "]"}], ",", " ", 
          RowBox[{"C12KetoacylCoAMAT", "[", "t", "]"}], ",", " ", 
          RowBox[{"C10KetoacylCoAMAT", "[", "t", "]"}], ",", " ", 
          RowBox[{"C8KetoacylCoAMAT", "[", "t", "]"}], ",", " ", 
          RowBox[{"C6KetoacylCoAMAT", "[", "t", "]"}], ",", " ", "CoAMAT", 
          ",", " ", 
          RowBox[{"C4AcylCoAMAT", "[", "t", "]"}], ",", " ", 
          RowBox[{"C16AcylCoAMAT", "[", "t", "]"}], ",", " ", 
          RowBox[{"C14AcylCoAMAT", "[", "t", "]"}], ",", " ", 
          RowBox[{"C12AcylCoAMAT", "[", "t", "]"}], ",", " ", 
          RowBox[{"C10AcylCoAMAT", "[", "t", "]"}], ",", " ", 
          RowBox[{"C8AcylCoAMAT", "[", "t", "]"}], ",", " ", 
          RowBox[{"C6AcylCoAMAT", "[", "t", "]"}], ",", " ", 
          RowBox[{"AcetylCoAMAT", "[", "t", "]"}]}], "]"}], ")"}]}], ")"}], 
     ",", " ", 
     RowBox[{"(", 
      RowBox[{
       RowBox[{"(", 
        RowBox[{
         RowBox[{"C4AcetoacylCoAMAT", "[", "t", "]"}], "/", "vmckatC4"}], 
        ")"}], "*", 
       RowBox[{"(", 
        RowBox[{
         RowBox[{
          RowBox[{"Derivative", "[", 
           RowBox[{
           "0", ",", " ", "0", ",", " ", "0", ",", " ", "0", ",", " ", "0", 
            ",", " ", "0", ",", " ", "0", ",", " ", "0", ",", " ", "0", ",", 
            " ", "0", ",", " ", "0", ",", " ", "0", ",", " ", "0", ",", " ", 
            "0", ",", " ", "0", ",", " ", "0", ",", " ", "0", ",", " ", "0", 
            ",", " ", "0", ",", " ", "1", ",", " ", "0", ",", " ", "0", ",", 
            " ", "0", ",", " ", "0", ",", " ", "0", ",", " ", "0", ",", " ", 
            "0", ",", " ", "0", ",", " ", "0", ",", " ", "0", ",", " ", "0", 
            ",", " ", "0", ",", " ", "0", ",", " ", "0", ",", " ", "0"}], 
           "]"}], "[", "MCKATB", "]"}], "[", 
         RowBox[{
         "sfmckatC4", ",", " ", "Vmckat", ",", " ", 
          "KmmckatC4AcetoacylCoAMAT", ",", " ", "KmmckatC16KetoacylCoAMAT", 
          ",", " ", "KmmckatC14KetoacylCoAMAT", ",", " ", 
          "KmmckatC12KetoacylCoAMAT", ",", " ", "KmmckatC10KetoacylCoAMAT", 
          ",", " ", "KmmckatC8KetoacylCoAMAT", ",", " ", 
          "KmmckatC6KetoacylCoAMAT", ",", " ", "KmmckatCoAMAT", ",", " ", 
          "KmmckatC4AcylCoAMAT", ",", " ", "KmmckatC16AcylCoAMAT", ",", " ", 
          "KmmckatC14AcylCoAMAT", ",", " ", "KmmckatC12AcylCoAMAT", ",", " ", 
          "KmmckatC10AcylCoAMAT", ",", " ", "KmmckatC8AcylCoAMAT", ",", " ", 
          "KmmckatC6AcylCoAMAT", ",", " ", "KmmckatAcetylCoAMAT", ",", " ", 
          "Keqmckat", ",", " ", 
          RowBox[{"C4AcetoacylCoAMAT", "[", "t", "]"}], ",", " ", 
          RowBox[{"C16KetoacylCoAMAT", "[", "t", "]"}], ",", " ", 
          RowBox[{"C14KetoacylCoAMAT", "[", "t", "]"}], ",", " ", 
          RowBox[{"C12KetoacylCoAMAT", "[", "t", "]"}], ",", " ", 
          RowBox[{"C10KetoacylCoAMAT", "[", "t", "]"}], ",", " ", 
          RowBox[{"C8KetoacylCoAMAT", "[", "t", "]"}], ",", " ", 
          RowBox[{"C6KetoacylCoAMAT", "[", "t", "]"}], ",", " ", "CoAMAT", 
          ",", " ", 
          RowBox[{"C4AcylCoAMAT", "[", "t", "]"}], ",", " ", 
          RowBox[{"C16AcylCoAMAT", "[", "t", "]"}], ",", " ", 
          RowBox[{"C14AcylCoAMAT", "[", "t", "]"}], ",", " ", 
          RowBox[{"C12AcylCoAMAT", "[", "t", "]"}], ",", " ", 
          RowBox[{"C10AcylCoAMAT", "[", "t", "]"}], ",", " ", 
          RowBox[{"C8AcylCoAMAT", "[", "t", "]"}], ",", " ", 
          RowBox[{"C6AcylCoAMAT", "[", "t", "]"}], ",", " ", 
          RowBox[{"AcetylCoAMAT", "[", "t", "]"}]}], "]"}], ")"}]}], ")"}], 
     ",", " ", 
     RowBox[{"(", 
      RowBox[{
       RowBox[{"(", 
        RowBox[{
         RowBox[{"C16AcylCoAMAT", "[", "t", "]"}], "/", "vmckatC4"}], ")"}], 
       "*", 
       RowBox[{"(", 
        RowBox[{
         RowBox[{
          RowBox[{"Derivative", "[", 
           RowBox[{
           "0", ",", " ", "0", ",", " ", "0", ",", " ", "0", ",", " ", "0", 
            ",", " ", "0", ",", " ", "0", ",", " ", "0", ",", " ", "0", ",", 
            " ", "0", ",", " ", "0", ",", " ", "0", ",", " ", "0", ",", " ", 
            "0", ",", " ", "0", ",", " ", "0", ",", " ", "0", ",", " ", "0", 
            ",", " ", "0", ",", " ", "0", ",", " ", "0", ",", " ", "0", ",", 
            " ", "0", ",", " ", "0", ",", " ", "0", ",", " ", "0", ",", " ", 
            "0", ",", " ", "0", ",", " ", "1", ",", " ", "0", ",", " ", "0", 
            ",", " ", "0", ",", " ", "0", ",", " ", "0", ",", " ", "0"}], 
           "]"}], "[", "MCKATB", "]"}], "[", 
         RowBox[{
         "sfmckatC4", ",", " ", "Vmckat", ",", " ", 
          "KmmckatC4AcetoacylCoAMAT", ",", " ", "KmmckatC16KetoacylCoAMAT", 
          ",", " ", "KmmckatC14KetoacylCoAMAT", ",", " ", 
          "KmmckatC12KetoacylCoAMAT", ",", " ", "KmmckatC10KetoacylCoAMAT", 
          ",", " ", "KmmckatC8KetoacylCoAMAT", ",", " ", 
          "KmmckatC6KetoacylCoAMAT", ",", " ", "KmmckatCoAMAT", ",", " ", 
          "KmmckatC4AcylCoAMAT", ",", " ", "KmmckatC16AcylCoAMAT", ",", " ", 
          "KmmckatC14AcylCoAMAT", ",", " ", "KmmckatC12AcylCoAMAT", ",", " ", 
          "KmmckatC10AcylCoAMAT", ",", " ", "KmmckatC8AcylCoAMAT", ",", " ", 
          "KmmckatC6AcylCoAMAT", ",", " ", "KmmckatAcetylCoAMAT", ",", " ", 
          "Keqmckat", ",", " ", 
          RowBox[{"C4AcetoacylCoAMAT", "[", "t", "]"}], ",", " ", 
          RowBox[{"C16KetoacylCoAMAT", "[", "t", "]"}], ",", " ", 
          RowBox[{"C14KetoacylCoAMAT", "[", "t", "]"}], ",", " ", 
          RowBox[{"C12KetoacylCoAMAT", "[", "t", "]"}], ",", " ", 
          RowBox[{"C10KetoacylCoAMAT", "[", "t", "]"}], ",", " ", 
          RowBox[{"C8KetoacylCoAMAT", "[", "t", "]"}], ",", " ", 
          RowBox[{"C6KetoacylCoAMAT", "[", "t", "]"}], ",", " ", "CoAMAT", 
          ",", " ", 
          RowBox[{"C4AcylCoAMAT", "[", "t", "]"}], ",", " ", 
          RowBox[{"C16AcylCoAMAT", "[", "t", "]"}], ",", " ", 
          RowBox[{"C14AcylCoAMAT", "[", "t", "]"}], ",", " ", 
          RowBox[{"C12AcylCoAMAT", "[", "t", "]"}], ",", " ", 
          RowBox[{"C10AcylCoAMAT", "[", "t", "]"}], ",", " ", 
          RowBox[{"C8AcylCoAMAT", "[", "t", "]"}], ",", " ", 
          RowBox[{"C6AcylCoAMAT", "[", "t", "]"}], ",", " ", 
          RowBox[{"AcetylCoAMAT", "[", "t", "]"}]}], "]"}], ")"}]}], ")"}], 
     ",", " ", 
     RowBox[{"(", 
      RowBox[{
       RowBox[{"(", 
        RowBox[{
         RowBox[{"C14AcylCoAMAT", "[", "t", "]"}], "/", "vmckatC4"}], ")"}], 
       "*", 
       RowBox[{"(", 
        RowBox[{
         RowBox[{
          RowBox[{"Derivative", "[", 
           RowBox[{
           "0", ",", " ", "0", ",", " ", "0", ",", " ", "0", ",", " ", "0", 
            ",", " ", "0", ",", " ", "0", ",", " ", "0", ",", " ", "0", ",", 
            " ", "0", ",", " ", "0", ",", " ", "0", ",", " ", "0", ",", " ", 
            "0", ",", " ", "0", ",", " ", "0", ",", " ", "0", ",", " ", "0", 
            ",", " ", "0", ",", " ", "0", ",", " ", "0", ",", " ", "0", ",", 
            " ", "0", ",", " ", "0", ",", " ", "0", ",", " ", "0", ",", " ", 
            "0", ",", " ", "0", ",", " ", "0", ",", " ", "1", ",", " ", "0", 
            ",", " ", "0", ",", " ", "0", ",", " ", "0", ",", " ", "0"}], 
           "]"}], "[", "MCKATB", "]"}], "[", 
         RowBox[{
         "sfmckatC4", ",", " ", "Vmckat", ",", " ", 
          "KmmckatC4AcetoacylCoAMAT", ",", " ", "KmmckatC16KetoacylCoAMAT", 
          ",", " ", "KmmckatC14KetoacylCoAMAT", ",", " ", 
          "KmmckatC12KetoacylCoAMAT", ",", " ", "KmmckatC10KetoacylCoAMAT", 
          ",", " ", "KmmckatC8KetoacylCoAMAT", ",", " ", 
          "KmmckatC6KetoacylCoAMAT", ",", " ", "KmmckatCoAMAT", ",", " ", 
          "KmmckatC4AcylCoAMAT", ",", " ", "KmmckatC16AcylCoAMAT", ",", " ", 
          "KmmckatC14AcylCoAMAT", ",", " ", "KmmckatC12AcylCoAMAT", ",", " ", 
          "KmmckatC10AcylCoAMAT", ",", " ", "KmmckatC8AcylCoAMAT", ",", " ", 
          "KmmckatC6AcylCoAMAT", ",", " ", "KmmckatAcetylCoAMAT", ",", " ", 
          "Keqmckat", ",", " ", 
          RowBox[{"C4AcetoacylCoAMAT", "[", "t", "]"}], ",", " ", 
          RowBox[{"C16KetoacylCoAMAT", "[", "t", "]"}], ",", " ", 
          RowBox[{"C14KetoacylCoAMAT", "[", "t", "]"}], ",", " ", 
          RowBox[{"C12KetoacylCoAMAT", "[", "t", "]"}], ",", " ", 
          RowBox[{"C10KetoacylCoAMAT", "[", "t", "]"}], ",", " ", 
          RowBox[{"C8KetoacylCoAMAT", "[", "t", "]"}], ",", " ", 
          RowBox[{"C6KetoacylCoAMAT", "[", "t", "]"}], ",", " ", "CoAMAT", 
          ",", " ", 
          RowBox[{"C4AcylCoAMAT", "[", "t", "]"}], ",", " ", 
          RowBox[{"C16AcylCoAMAT", "[", "t", "]"}], ",", " ", 
          RowBox[{"C14AcylCoAMAT", "[", "t", "]"}], ",", " ", 
          RowBox[{"C12AcylCoAMAT", "[", "t", "]"}], ",", " ", 
          RowBox[{"C10AcylCoAMAT", "[", "t", "]"}], ",", " ", 
          RowBox[{"C8AcylCoAMAT", "[", "t", "]"}], ",", " ", 
          RowBox[{"C6AcylCoAMAT", "[", "t", "]"}], ",", " ", 
          RowBox[{"AcetylCoAMAT", "[", "t", "]"}]}], "]"}], ")"}]}], ")"}], 
     ",", " ", 
     RowBox[{"(", 
      RowBox[{
       RowBox[{"(", 
        RowBox[{
         RowBox[{"C12AcylCoAMAT", "[", "t", "]"}], "/", "vmckatC4"}], ")"}], 
       "*", 
       RowBox[{"(", 
        RowBox[{
         RowBox[{
          RowBox[{"Derivative", "[", 
           RowBox[{
           "0", ",", " ", "0", ",", " ", "0", ",", " ", "0", ",", " ", "0", 
            ",", " ", "0", ",", " ", "0", ",", " ", "0", ",", " ", "0", ",", 
            " ", "0", ",", " ", "0", ",", " ", "0", ",", " ", "0", ",", " ", 
            "0", ",", " ", "0", ",", " ", "0", ",", " ", "0", ",", " ", "0", 
            ",", " ", "0", ",", " ", "0", ",", " ", "0", ",", " ", "0", ",", 
            " ", "0", ",", " ", "0", ",", " ", "0", ",", " ", "0", ",", " ", 
            "0", ",", " ", "0", ",", " ", "0", ",", " ", "0", ",", " ", "1", 
            ",", " ", "0", ",", " ", "0", ",", " ", "0", ",", " ", "0"}], 
           "]"}], "[", "MCKATB", "]"}], "[", 
         RowBox[{
         "sfmckatC4", ",", " ", "Vmckat", ",", " ", 
          "KmmckatC4AcetoacylCoAMAT", ",", " ", "KmmckatC16KetoacylCoAMAT", 
          ",", " ", "KmmckatC14KetoacylCoAMAT", ",", " ", 
          "KmmckatC12KetoacylCoAMAT", ",", " ", "KmmckatC10KetoacylCoAMAT", 
          ",", " ", "KmmckatC8KetoacylCoAMAT", ",", " ", 
          "KmmckatC6KetoacylCoAMAT", ",", " ", "KmmckatCoAMAT", ",", " ", 
          "KmmckatC4AcylCoAMAT", ",", " ", "KmmckatC16AcylCoAMAT", ",", " ", 
          "KmmckatC14AcylCoAMAT", ",", " ", "KmmckatC12AcylCoAMAT", ",", " ", 
          "KmmckatC10AcylCoAMAT", ",", " ", "KmmckatC8AcylCoAMAT", ",", " ", 
          "KmmckatC6AcylCoAMAT", ",", " ", "KmmckatAcetylCoAMAT", ",", " ", 
          "Keqmckat", ",", " ", 
          RowBox[{"C4AcetoacylCoAMAT", "[", "t", "]"}], ",", " ", 
          RowBox[{"C16KetoacylCoAMAT", "[", "t", "]"}], ",", " ", 
          RowBox[{"C14KetoacylCoAMAT", "[", "t", "]"}], ",", " ", 
          RowBox[{"C12KetoacylCoAMAT", "[", "t", "]"}], ",", " ", 
          RowBox[{"C10KetoacylCoAMAT", "[", "t", "]"}], ",", " ", 
          RowBox[{"C8KetoacylCoAMAT", "[", "t", "]"}], ",", " ", 
          RowBox[{"C6KetoacylCoAMAT", "[", "t", "]"}], ",", " ", "CoAMAT", 
          ",", " ", 
          RowBox[{"C4AcylCoAMAT", "[", "t", "]"}], ",", " ", 
          RowBox[{"C16AcylCoAMAT", "[", "t", "]"}], ",", " ", 
          RowBox[{"C14AcylCoAMAT", "[", "t", "]"}], ",", " ", 
          RowBox[{"C12AcylCoAMAT", "[", "t", "]"}], ",", " ", 
          RowBox[{"C10AcylCoAMAT", "[", "t", "]"}], ",", " ", 
          RowBox[{"C8AcylCoAMAT", "[", "t", "]"}], ",", " ", 
          RowBox[{"C6AcylCoAMAT", "[", "t", "]"}], ",", " ", 
          RowBox[{"AcetylCoAMAT", "[", "t", "]"}]}], "]"}], ")"}]}], ")"}], 
     ",", " ", 
     RowBox[{"(", 
      RowBox[{
       RowBox[{"(", 
        RowBox[{
         RowBox[{"C10AcylCoAMAT", "[", "t", "]"}], "/", "vmckatC4"}], ")"}], 
       "*", 
       RowBox[{"(", 
        RowBox[{
         RowBox[{
          RowBox[{"Derivative", "[", 
           RowBox[{
           "0", ",", " ", "0", ",", " ", "0", ",", " ", "0", ",", " ", "0", 
            ",", " ", "0", ",", " ", "0", ",", " ", "0", ",", " ", "0", ",", 
            " ", "0", ",", " ", "0", ",", " ", "0", ",", " ", "0", ",", " ", 
            "0", ",", " ", "0", ",", " ", "0", ",", " ", "0", ",", " ", "0", 
            ",", " ", "0", ",", " ", "0", ",", " ", "0", ",", " ", "0", ",", 
            " ", "0", ",", " ", "0", ",", " ", "0", ",", " ", "0", ",", " ", 
            "0", ",", " ", "0", ",", " ", "0", ",", " ", "0", ",", " ", "0", 
            ",", " ", "1", ",", " ", "0", ",", " ", "0", ",", " ", "0"}], 
           "]"}], "[", "MCKATB", "]"}], "[", 
         RowBox[{
         "sfmckatC4", ",", " ", "Vmckat", ",", " ", 
          "KmmckatC4AcetoacylCoAMAT", ",", " ", "KmmckatC16KetoacylCoAMAT", 
          ",", " ", "KmmckatC14KetoacylCoAMAT", ",", " ", 
          "KmmckatC12KetoacylCoAMAT", ",", " ", "KmmckatC10KetoacylCoAMAT", 
          ",", " ", "KmmckatC8KetoacylCoAMAT", ",", " ", 
          "KmmckatC6KetoacylCoAMAT", ",", " ", "KmmckatCoAMAT", ",", " ", 
          "KmmckatC4AcylCoAMAT", ",", " ", "KmmckatC16AcylCoAMAT", ",", " ", 
          "KmmckatC14AcylCoAMAT", ",", " ", "KmmckatC12AcylCoAMAT", ",", " ", 
          "KmmckatC10AcylCoAMAT", ",", " ", "KmmckatC8AcylCoAMAT", ",", " ", 
          "KmmckatC6AcylCoAMAT", ",", " ", "KmmckatAcetylCoAMAT", ",", " ", 
          "Keqmckat", ",", " ", 
          RowBox[{"C4AcetoacylCoAMAT", "[", "t", "]"}], ",", " ", 
          RowBox[{"C16KetoacylCoAMAT", "[", "t", "]"}], ",", " ", 
          RowBox[{"C14KetoacylCoAMAT", "[", "t", "]"}], ",", " ", 
          RowBox[{"C12KetoacylCoAMAT", "[", "t", "]"}], ",", " ", 
          RowBox[{"C10KetoacylCoAMAT", "[", "t", "]"}], ",", " ", 
          RowBox[{"C8KetoacylCoAMAT", "[", "t", "]"}], ",", " ", 
          RowBox[{"C6KetoacylCoAMAT", "[", "t", "]"}], ",", " ", "CoAMAT", 
          ",", " ", 
          RowBox[{"C4AcylCoAMAT", "[", "t", "]"}], ",", " ", 
          RowBox[{"C16AcylCoAMAT", "[", "t", "]"}], ",", " ", 
          RowBox[{"C14AcylCoAMAT", "[", "t", "]"}], ",", " ", 
          RowBox[{"C12AcylCoAMAT", "[", "t", "]"}], ",", " ", 
          RowBox[{"C10AcylCoAMAT", "[", "t", "]"}], ",", " ", 
          RowBox[{"C8AcylCoAMAT", "[", "t", "]"}], ",", " ", 
          RowBox[{"C6AcylCoAMAT", "[", "t", "]"}], ",", " ", 
          RowBox[{"AcetylCoAMAT", "[", "t", "]"}]}], "]"}], ")"}]}], ")"}], 
     ",", " ", 
     RowBox[{"(", 
      RowBox[{
       RowBox[{"(", 
        RowBox[{
         RowBox[{"C8AcylCoAMAT", "[", "t", "]"}], "/", "vmckatC4"}], ")"}], 
       "*", 
       RowBox[{"(", 
        RowBox[{
         RowBox[{
          RowBox[{"Derivative", "[", 
           RowBox[{
           "0", ",", " ", "0", ",", " ", "0", ",", " ", "0", ",", " ", "0", 
            ",", " ", "0", ",", " ", "0", ",", " ", "0", ",", " ", "0", ",", 
            " ", "0", ",", " ", "0", ",", " ", "0", ",", " ", "0", ",", " ", 
            "0", ",", " ", "0", ",", " ", "0", ",", " ", "0", ",", " ", "0", 
            ",", " ", "0", ",", " ", "0", ",", " ", "0", ",", " ", "0", ",", 
            " ", "0", ",", " ", "0", ",", " ", "0", ",", " ", "0", ",", " ", 
            "0", ",", " ", "0", ",", " ", "0", ",", " ", "0", ",", " ", "0", 
            ",", " ", "0", ",", " ", "1", ",", " ", "0", ",", " ", "0"}], 
           "]"}], "[", "MCKATB", "]"}], "[", 
         RowBox[{
         "sfmckatC4", ",", " ", "Vmckat", ",", " ", 
          "KmmckatC4AcetoacylCoAMAT", ",", " ", "KmmckatC16KetoacylCoAMAT", 
          ",", " ", "KmmckatC14KetoacylCoAMAT", ",", " ", 
          "KmmckatC12KetoacylCoAMAT", ",", " ", "KmmckatC10KetoacylCoAMAT", 
          ",", " ", "KmmckatC8KetoacylCoAMAT", ",", " ", 
          "KmmckatC6KetoacylCoAMAT", ",", " ", "KmmckatCoAMAT", ",", " ", 
          "KmmckatC4AcylCoAMAT", ",", " ", "KmmckatC16AcylCoAMAT", ",", " ", 
          "KmmckatC14AcylCoAMAT", ",", " ", "KmmckatC12AcylCoAMAT", ",", " ", 
          "KmmckatC10AcylCoAMAT", ",", " ", "KmmckatC8AcylCoAMAT", ",", " ", 
          "KmmckatC6AcylCoAMAT", ",", " ", "KmmckatAcetylCoAMAT", ",", " ", 
          "Keqmckat", ",", " ", 
          RowBox[{"C4AcetoacylCoAMAT", "[", "t", "]"}], ",", " ", 
          RowBox[{"C16KetoacylCoAMAT", "[", "t", "]"}], ",", " ", 
          RowBox[{"C14KetoacylCoAMAT", "[", "t", "]"}], ",", " ", 
          RowBox[{"C12KetoacylCoAMAT", "[", "t", "]"}], ",", " ", 
          RowBox[{"C10KetoacylCoAMAT", "[", "t", "]"}], ",", " ", 
          RowBox[{"C8KetoacylCoAMAT", "[", "t", "]"}], ",", " ", 
          RowBox[{"C6KetoacylCoAMAT", "[", "t", "]"}], ",", " ", "CoAMAT", 
          ",", " ", 
          RowBox[{"C4AcylCoAMAT", "[", "t", "]"}], ",", " ", 
          RowBox[{"C16AcylCoAMAT", "[", "t", "]"}], ",", " ", 
          RowBox[{"C14AcylCoAMAT", "[", "t", "]"}], ",", " ", 
          RowBox[{"C12AcylCoAMAT", "[", "t", "]"}], ",", " ", 
          RowBox[{"C10AcylCoAMAT", "[", "t", "]"}], ",", " ", 
          RowBox[{"C8AcylCoAMAT", "[", "t", "]"}], ",", " ", 
          RowBox[{"C6AcylCoAMAT", "[", "t", "]"}], ",", " ", 
          RowBox[{"AcetylCoAMAT", "[", "t", "]"}]}], "]"}], ")"}]}], ")"}], 
     ",", " ", 
     RowBox[{"(", 
      RowBox[{
       RowBox[{"(", 
        RowBox[{
         RowBox[{"C6AcylCoAMAT", "[", "t", "]"}], "/", "vmckatC4"}], ")"}], 
       "*", 
       RowBox[{"(", 
        RowBox[{
         RowBox[{
          RowBox[{"Derivative", "[", 
           RowBox[{
           "0", ",", " ", "0", ",", " ", "0", ",", " ", "0", ",", " ", "0", 
            ",", " ", "0", ",", " ", "0", ",", " ", "0", ",", " ", "0", ",", 
            " ", "0", ",", " ", "0", ",", " ", "0", ",", " ", "0", ",", " ", 
            "0", ",", " ", "0", ",", " ", "0", ",", " ", "0", ",", " ", "0", 
            ",", " ", "0", ",", " ", "0", ",", " ", "0", ",", " ", "0", ",", 
            " ", "0", ",", " ", "0", ",", " ", "0", ",", " ", "0", ",", " ", 
            "0", ",", " ", "0", ",", " ", "0", ",", " ", "0", ",", " ", "0", 
            ",", " ", "0", ",", " ", "0", ",", " ", "1", ",", " ", "0"}], 
           "]"}], "[", "MCKATB", "]"}], "[", 
         RowBox[{
         "sfmckatC4", ",", " ", "Vmckat", ",", " ", 
          "KmmckatC4AcetoacylCoAMAT", ",", " ", "KmmckatC16KetoacylCoAMAT", 
          ",", " ", "KmmckatC14KetoacylCoAMAT", ",", " ", 
          "KmmckatC12KetoacylCoAMAT", ",", " ", "KmmckatC10KetoacylCoAMAT", 
          ",", " ", "KmmckatC8KetoacylCoAMAT", ",", " ", 
          "KmmckatC6KetoacylCoAMAT", ",", " ", "KmmckatCoAMAT", ",", " ", 
          "KmmckatC4AcylCoAMAT", ",", " ", "KmmckatC16AcylCoAMAT", ",", " ", 
          "KmmckatC14AcylCoAMAT", ",", " ", "KmmckatC12AcylCoAMAT", ",", " ", 
          "KmmckatC10AcylCoAMAT", ",", " ", "KmmckatC8AcylCoAMAT", ",", " ", 
          "KmmckatC6AcylCoAMAT", ",", " ", "KmmckatAcetylCoAMAT", ",", " ", 
          "Keqmckat", ",", " ", 
          RowBox[{"C4AcetoacylCoAMAT", "[", "t", "]"}], ",", " ", 
          RowBox[{"C16KetoacylCoAMAT", "[", "t", "]"}], ",", " ", 
          RowBox[{"C14KetoacylCoAMAT", "[", "t", "]"}], ",", " ", 
          RowBox[{"C12KetoacylCoAMAT", "[", "t", "]"}], ",", " ", 
          RowBox[{"C10KetoacylCoAMAT", "[", "t", "]"}], ",", " ", 
          RowBox[{"C8KetoacylCoAMAT", "[", "t", "]"}], ",", " ", 
          RowBox[{"C6KetoacylCoAMAT", "[", "t", "]"}], ",", " ", "CoAMAT", 
          ",", " ", 
          RowBox[{"C4AcylCoAMAT", "[", "t", "]"}], ",", " ", 
          RowBox[{"C16AcylCoAMAT", "[", "t", "]"}], ",", " ", 
          RowBox[{"C14AcylCoAMAT", "[", "t", "]"}], ",", " ", 
          RowBox[{"C12AcylCoAMAT", "[", "t", "]"}], ",", " ", 
          RowBox[{"C10AcylCoAMAT", "[", "t", "]"}], ",", " ", 
          RowBox[{"C8AcylCoAMAT", "[", "t", "]"}], ",", " ", 
          RowBox[{"C6AcylCoAMAT", "[", "t", "]"}], ",", " ", 
          RowBox[{"AcetylCoAMAT", "[", "t", "]"}]}], "]"}], ")"}]}], ")"}], 
     ",", " ", 
     RowBox[{"(", 
      RowBox[{
       RowBox[{"(", 
        RowBox[{
         RowBox[{"C4AcylCoAMAT", "[", "t", "]"}], "/", "vmckatC4"}], ")"}], 
       "*", 
       RowBox[{"(", 
        RowBox[{
         RowBox[{
          RowBox[{"Derivative", "[", 
           RowBox[{
           "0", ",", " ", "0", ",", " ", "0", ",", " ", "0", ",", " ", "0", 
            ",", " ", "0", ",", " ", "0", ",", " ", "0", ",", " ", "0", ",", 
            " ", "0", ",", " ", "0", ",", " ", "0", ",", " ", "0", ",", " ", 
            "0", ",", " ", "0", ",", " ", "0", ",", " ", "0", ",", " ", "0", 
            ",", " ", "0", ",", " ", "0", ",", " ", "0", ",", " ", "0", ",", 
            " ", "0", ",", " ", "0", ",", " ", "0", ",", " ", "0", ",", " ", 
            "0", ",", " ", "1", ",", " ", "0", ",", " ", "0", ",", " ", "0", 
            ",", " ", "0", ",", " ", "0", ",", " ", "0", ",", " ", "0"}], 
           "]"}], "[", "MCKATB", "]"}], "[", 
         RowBox[{
         "sfmckatC4", ",", " ", "Vmckat", ",", " ", 
          "KmmckatC4AcetoacylCoAMAT", ",", " ", "KmmckatC16KetoacylCoAMAT", 
          ",", " ", "KmmckatC14KetoacylCoAMAT", ",", " ", 
          "KmmckatC12KetoacylCoAMAT", ",", " ", "KmmckatC10KetoacylCoAMAT", 
          ",", " ", "KmmckatC8KetoacylCoAMAT", ",", " ", 
          "KmmckatC6KetoacylCoAMAT", ",", " ", "KmmckatCoAMAT", ",", " ", 
          "KmmckatC4AcylCoAMAT", ",", " ", "KmmckatC16AcylCoAMAT", ",", " ", 
          "KmmckatC14AcylCoAMAT", ",", " ", "KmmckatC12AcylCoAMAT", ",", " ", 
          "KmmckatC10AcylCoAMAT", ",", " ", "KmmckatC8AcylCoAMAT", ",", " ", 
          "KmmckatC6AcylCoAMAT", ",", " ", "KmmckatAcetylCoAMAT", ",", " ", 
          "Keqmckat", ",", " ", 
          RowBox[{"C4AcetoacylCoAMAT", "[", "t", "]"}], ",", " ", 
          RowBox[{"C16KetoacylCoAMAT", "[", "t", "]"}], ",", " ", 
          RowBox[{"C14KetoacylCoAMAT", "[", "t", "]"}], ",", " ", 
          RowBox[{"C12KetoacylCoAMAT", "[", "t", "]"}], ",", " ", 
          RowBox[{"C10KetoacylCoAMAT", "[", "t", "]"}], ",", " ", 
          RowBox[{"C8KetoacylCoAMAT", "[", "t", "]"}], ",", " ", 
          RowBox[{"C6KetoacylCoAMAT", "[", "t", "]"}], ",", " ", "CoAMAT", 
          ",", " ", 
          RowBox[{"C4AcylCoAMAT", "[", "t", "]"}], ",", " ", 
          RowBox[{"C16AcylCoAMAT", "[", "t", "]"}], ",", " ", 
          RowBox[{"C14AcylCoAMAT", "[", "t", "]"}], ",", " ", 
          RowBox[{"C12AcylCoAMAT", "[", "t", "]"}], ",", " ", 
          RowBox[{"C10AcylCoAMAT", "[", "t", "]"}], ",", " ", 
          RowBox[{"C8AcylCoAMAT", "[", "t", "]"}], ",", " ", 
          RowBox[{"C6AcylCoAMAT", "[", "t", "]"}], ",", " ", 
          RowBox[{"AcetylCoAMAT", "[", "t", "]"}]}], "]"}], ")"}]}], ")"}], 
     ",", " ", 
     RowBox[{"(", 
      RowBox[{
       RowBox[{"(", 
        RowBox[{"CoAMAT", "/", "vmckatC4"}], ")"}], "*", 
       RowBox[{"(", 
        RowBox[{
         RowBox[{
          RowBox[{"Derivative", "[", 
           RowBox[{
           "0", ",", " ", "0", ",", " ", "0", ",", " ", "0", ",", " ", "0", 
            ",", " ", "0", ",", " ", "0", ",", " ", "0", ",", " ", "0", ",", 
            " ", "0", ",", " ", "0", ",", " ", "0", ",", " ", "0", ",", " ", 
            "0", ",", " ", "0", ",", " ", "0", ",", " ", "0", ",", " ", "0", 
            ",", " ", "0", ",", " ", "0", ",", " ", "0", ",", " ", "0", ",", 
            " ", "0", ",", " ", "0", ",", " ", "0", ",", " ", "0", ",", " ", 
            "1", ",", " ", "0", ",", " ", "0", ",", " ", "0", ",", " ", "0", 
            ",", " ", "0", ",", " ", "0", ",", " ", "0", ",", " ", "0"}], 
           "]"}], "[", "MCKATB", "]"}], "[", 
         RowBox[{
         "sfmckatC4", ",", " ", "Vmckat", ",", " ", 
          "KmmckatC4AcetoacylCoAMAT", ",", " ", "KmmckatC16KetoacylCoAMAT", 
          ",", " ", "KmmckatC14KetoacylCoAMAT", ",", " ", 
          "KmmckatC12KetoacylCoAMAT", ",", " ", "KmmckatC10KetoacylCoAMAT", 
          ",", " ", "KmmckatC8KetoacylCoAMAT", ",", " ", 
          "KmmckatC6KetoacylCoAMAT", ",", " ", "KmmckatCoAMAT", ",", " ", 
          "KmmckatC4AcylCoAMAT", ",", " ", "KmmckatC16AcylCoAMAT", ",", " ", 
          "KmmckatC14AcylCoAMAT", ",", " ", "KmmckatC12AcylCoAMAT", ",", " ", 
          "KmmckatC10AcylCoAMAT", ",", " ", "KmmckatC8AcylCoAMAT", ",", " ", 
          "KmmckatC6AcylCoAMAT", ",", " ", "KmmckatAcetylCoAMAT", ",", " ", 
          "Keqmckat", ",", " ", 
          RowBox[{"C4AcetoacylCoAMAT", "[", "t", "]"}], ",", " ", 
          RowBox[{"C16KetoacylCoAMAT", "[", "t", "]"}], ",", " ", 
          RowBox[{"C14KetoacylCoAMAT", "[", "t", "]"}], ",", " ", 
          RowBox[{"C12KetoacylCoAMAT", "[", "t", "]"}], ",", " ", 
          RowBox[{"C10KetoacylCoAMAT", "[", "t", "]"}], ",", " ", 
          RowBox[{"C8KetoacylCoAMAT", "[", "t", "]"}], ",", " ", 
          RowBox[{"C6KetoacylCoAMAT", "[", "t", "]"}], ",", " ", "CoAMAT", 
          ",", " ", 
          RowBox[{"C4AcylCoAMAT", "[", "t", "]"}], ",", " ", 
          RowBox[{"C16AcylCoAMAT", "[", "t", "]"}], ",", " ", 
          RowBox[{"C14AcylCoAMAT", "[", "t", "]"}], ",", " ", 
          RowBox[{"C12AcylCoAMAT", "[", "t", "]"}], ",", " ", 
          RowBox[{"C10AcylCoAMAT", "[", "t", "]"}], ",", " ", 
          RowBox[{"C8AcylCoAMAT", "[", "t", "]"}], ",", " ", 
          RowBox[{"C6AcylCoAMAT", "[", "t", "]"}], ",", " ", 
          RowBox[{"AcetylCoAMAT", "[", "t", "]"}]}], "]"}], ")"}]}], ")"}], 
     ",", " ", "\n", "  ", 
     RowBox[{"(", 
      RowBox[{
       RowBox[{"(", 
        RowBox[{
         RowBox[{"C16EnoylCoAMAT", "[", "t", "]"}], "/", "vmtpC8"}], ")"}], 
       "*", 
       RowBox[{"(", 
        RowBox[{
         RowBox[{
          RowBox[{"Derivative", "[", 
           RowBox[{
           "0", ",", " ", "0", ",", " ", "0", ",", " ", "0", ",", " ", "0", 
            ",", " ", "0", ",", " ", "0", ",", " ", "0", ",", " ", "0", ",", 
            " ", "0", ",", " ", "0", ",", " ", "0", ",", " ", "0", ",", " ", 
            "0", ",", " ", "0", ",", " ", "0", ",", " ", "0", ",", " ", "0", 
            ",", " ", "0", ",", " ", "0", ",", " ", "1", ",", " ", "0", ",", 
            " ", "0", ",", " ", "0", ",", " ", "0", ",", " ", "0", ",", " ", 
            "0", ",", " ", "0", ",", " ", "0", ",", " ", "0", ",", " ", "0", 
            ",", " ", "0", ",", " ", "0", ",", " ", "0", ",", " ", "0"}], 
           "]"}], "[", "MTP", "]"}], "[", 
         RowBox[{
         "sfmtpC8", ",", " ", "Vmtp", ",", " ", "KmmtpC8EnoylCoAMAT", ",", 
          " ", "KmmtpC16EnoylCoAMAT", ",", " ", "KmmtpC14EnoylCoAMAT", ",", 
          " ", "KmmtpC12EnoylCoAMAT", ",", " ", "KmmtpC10EnoylCoAMAT", ",", 
          " ", "KmmtpNADMAT", ",", " ", "KmmtpCoAMAT", ",", " ", 
          "KmmtpC6AcylCoAMAT", ",", " ", "KmmtpC16AcylCoAMAT", ",", " ", 
          "KmmtpC14AcylCoAMAT", ",", " ", "KmmtpC12AcylCoAMAT", ",", " ", 
          "KmmtpC10AcylCoAMAT", ",", " ", "KmmtpC8AcylCoAMAT", ",", " ", 
          "KmmtpNADHMAT", ",", " ", "KmmtpAcetylCoAMAT", ",", " ", 
          "KicrotC4AcetoacylCoA", ",", " ", "Keqmtp", ",", " ", 
          RowBox[{"C8EnoylCoAMAT", "[", "t", "]"}], ",", " ", 
          RowBox[{"C16EnoylCoAMAT", "[", "t", "]"}], ",", " ", 
          RowBox[{"C14EnoylCoAMAT", "[", "t", "]"}], ",", " ", 
          RowBox[{"C12EnoylCoAMAT", "[", "t", "]"}], ",", " ", 
          RowBox[{"C10EnoylCoAMAT", "[", "t", "]"}], ",", " ", "NADtMAT", ",",
           " ", "CoAMAT", ",", " ", 
          RowBox[{"C6AcylCoAMAT", "[", "t", "]"}], ",", " ", 
          RowBox[{"C16AcylCoAMAT", "[", "t", "]"}], ",", " ", 
          RowBox[{"C14AcylCoAMAT", "[", "t", "]"}], ",", " ", 
          RowBox[{"C12AcylCoAMAT", "[", "t", "]"}], ",", " ", 
          RowBox[{"C10AcylCoAMAT", "[", "t", "]"}], ",", " ", 
          RowBox[{"C8AcylCoAMAT", "[", "t", "]"}], ",", " ", 
          RowBox[{"NADHMAT", "[", "t", "]"}], ",", " ", 
          RowBox[{"AcetylCoAMAT", "[", "t", "]"}], ",", " ", 
          RowBox[{"C4AcetoacylCoAMAT", "[", "t", "]"}]}], "]"}], ")"}]}], 
      ")"}], ",", " ", 
     RowBox[{"(", 
      RowBox[{
       RowBox[{"(", 
        RowBox[{
         RowBox[{"C14EnoylCoAMAT", "[", "t", "]"}], "/", "vmtpC8"}], ")"}], 
       "*", 
       RowBox[{"(", 
        RowBox[{
         RowBox[{
          RowBox[{"Derivative", "[", 
           RowBox[{
           "0", ",", " ", "0", ",", " ", "0", ",", " ", "0", ",", " ", "0", 
            ",", " ", "0", ",", " ", "0", ",", " ", "0", ",", " ", "0", ",", 
            " ", "0", ",", " ", "0", ",", " ", "0", ",", " ", "0", ",", " ", 
            "0", ",", " ", "0", ",", " ", "0", ",", " ", "0", ",", " ", "0", 
            ",", " ", "0", ",", " ", "0", ",", " ", "0", ",", " ", "1", ",", 
            " ", "0", ",", " ", "0", ",", " ", "0", ",", " ", "0", ",", " ", 
            "0", ",", " ", "0", ",", " ", "0", ",", " ", "0", ",", " ", "0", 
            ",", " ", "0", ",", " ", "0", ",", " ", "0", ",", " ", "0"}], 
           "]"}], "[", "MTP", "]"}], "[", 
         RowBox[{
         "sfmtpC8", ",", " ", "Vmtp", ",", " ", "KmmtpC8EnoylCoAMAT", ",", 
          " ", "KmmtpC16EnoylCoAMAT", ",", " ", "KmmtpC14EnoylCoAMAT", ",", 
          " ", "KmmtpC12EnoylCoAMAT", ",", " ", "KmmtpC10EnoylCoAMAT", ",", 
          " ", "KmmtpNADMAT", ",", " ", "KmmtpCoAMAT", ",", " ", 
          "KmmtpC6AcylCoAMAT", ",", " ", "KmmtpC16AcylCoAMAT", ",", " ", 
          "KmmtpC14AcylCoAMAT", ",", " ", "KmmtpC12AcylCoAMAT", ",", " ", 
          "KmmtpC10AcylCoAMAT", ",", " ", "KmmtpC8AcylCoAMAT", ",", " ", 
          "KmmtpNADHMAT", ",", " ", "KmmtpAcetylCoAMAT", ",", " ", 
          "KicrotC4AcetoacylCoA", ",", " ", "Keqmtp", ",", " ", 
          RowBox[{"C8EnoylCoAMAT", "[", "t", "]"}], ",", " ", 
          RowBox[{"C16EnoylCoAMAT", "[", "t", "]"}], ",", " ", 
          RowBox[{"C14EnoylCoAMAT", "[", "t", "]"}], ",", " ", 
          RowBox[{"C12EnoylCoAMAT", "[", "t", "]"}], ",", " ", 
          RowBox[{"C10EnoylCoAMAT", "[", "t", "]"}], ",", " ", "NADtMAT", ",",
           " ", "CoAMAT", ",", " ", 
          RowBox[{"C6AcylCoAMAT", "[", "t", "]"}], ",", " ", 
          RowBox[{"C16AcylCoAMAT", "[", "t", "]"}], ",", " ", 
          RowBox[{"C14AcylCoAMAT", "[", "t", "]"}], ",", " ", 
          RowBox[{"C12AcylCoAMAT", "[", "t", "]"}], ",", " ", 
          RowBox[{"C10AcylCoAMAT", "[", "t", "]"}], ",", " ", 
          RowBox[{"C8AcylCoAMAT", "[", "t", "]"}], ",", " ", 
          RowBox[{"NADHMAT", "[", "t", "]"}], ",", " ", 
          RowBox[{"AcetylCoAMAT", "[", "t", "]"}], ",", " ", 
          RowBox[{"C4AcetoacylCoAMAT", "[", "t", "]"}]}], "]"}], ")"}]}], 
      ")"}], ",", " ", 
     RowBox[{"(", 
      RowBox[{
       RowBox[{"(", 
        RowBox[{
         RowBox[{"C12EnoylCoAMAT", "[", "t", "]"}], "/", "vmtpC8"}], ")"}], 
       "*", 
       RowBox[{"(", 
        RowBox[{
         RowBox[{
          RowBox[{"Derivative", "[", 
           RowBox[{
           "0", ",", " ", "0", ",", " ", "0", ",", " ", "0", ",", " ", "0", 
            ",", " ", "0", ",", " ", "0", ",", " ", "0", ",", " ", "0", ",", 
            " ", "0", ",", " ", "0", ",", " ", "0", ",", " ", "0", ",", " ", 
            "0", ",", " ", "0", ",", " ", "0", ",", " ", "0", ",", " ", "0", 
            ",", " ", "0", ",", " ", "0", ",", " ", "0", ",", " ", "0", ",", 
            " ", "1", ",", " ", "0", ",", " ", "0", ",", " ", "0", ",", " ", 
            "0", ",", " ", "0", ",", " ", "0", ",", " ", "0", ",", " ", "0", 
            ",", " ", "0", ",", " ", "0", ",", " ", "0", ",", " ", "0"}], 
           "]"}], "[", "MTP", "]"}], "[", 
         RowBox[{
         "sfmtpC8", ",", " ", "Vmtp", ",", " ", "KmmtpC8EnoylCoAMAT", ",", 
          " ", "KmmtpC16EnoylCoAMAT", ",", " ", "KmmtpC14EnoylCoAMAT", ",", 
          " ", "KmmtpC12EnoylCoAMAT", ",", " ", "KmmtpC10EnoylCoAMAT", ",", 
          " ", "KmmtpNADMAT", ",", " ", "KmmtpCoAMAT", ",", " ", 
          "KmmtpC6AcylCoAMAT", ",", " ", "KmmtpC16AcylCoAMAT", ",", " ", 
          "KmmtpC14AcylCoAMAT", ",", " ", "KmmtpC12AcylCoAMAT", ",", " ", 
          "KmmtpC10AcylCoAMAT", ",", " ", "KmmtpC8AcylCoAMAT", ",", " ", 
          "KmmtpNADHMAT", ",", " ", "KmmtpAcetylCoAMAT", ",", " ", 
          "KicrotC4AcetoacylCoA", ",", " ", "Keqmtp", ",", " ", 
          RowBox[{"C8EnoylCoAMAT", "[", "t", "]"}], ",", " ", 
          RowBox[{"C16EnoylCoAMAT", "[", "t", "]"}], ",", " ", 
          RowBox[{"C14EnoylCoAMAT", "[", "t", "]"}], ",", " ", 
          RowBox[{"C12EnoylCoAMAT", "[", "t", "]"}], ",", " ", 
          RowBox[{"C10EnoylCoAMAT", "[", "t", "]"}], ",", " ", "NADtMAT", ",",
           " ", "CoAMAT", ",", " ", 
          RowBox[{"C6AcylCoAMAT", "[", "t", "]"}], ",", " ", 
          RowBox[{"C16AcylCoAMAT", "[", "t", "]"}], ",", " ", 
          RowBox[{"C14AcylCoAMAT", "[", "t", "]"}], ",", " ", 
          RowBox[{"C12AcylCoAMAT", "[", "t", "]"}], ",", " ", 
          RowBox[{"C10AcylCoAMAT", "[", "t", "]"}], ",", " ", 
          RowBox[{"C8AcylCoAMAT", "[", "t", "]"}], ",", " ", 
          RowBox[{"NADHMAT", "[", "t", "]"}], ",", " ", 
          RowBox[{"AcetylCoAMAT", "[", "t", "]"}], ",", " ", 
          RowBox[{"C4AcetoacylCoAMAT", "[", "t", "]"}]}], "]"}], ")"}]}], 
      ")"}], ",", " ", 
     RowBox[{"(", 
      RowBox[{
       RowBox[{"(", 
        RowBox[{
         RowBox[{"C10EnoylCoAMAT", "[", "t", "]"}], "/", "vmtpC8"}], ")"}], 
       "*", 
       RowBox[{"(", 
        RowBox[{
         RowBox[{
          RowBox[{"Derivative", "[", 
           RowBox[{
           "0", ",", " ", "0", ",", " ", "0", ",", " ", "0", ",", " ", "0", 
            ",", " ", "0", ",", " ", "0", ",", " ", "0", ",", " ", "0", ",", 
            " ", "0", ",", " ", "0", ",", " ", "0", ",", " ", "0", ",", " ", 
            "0", ",", " ", "0", ",", " ", "0", ",", " ", "0", ",", " ", "0", 
            ",", " ", "0", ",", " ", "0", ",", " ", "0", ",", " ", "0", ",", 
            " ", "0", ",", " ", "1", ",", " ", "0", ",", " ", "0", ",", " ", 
            "0", ",", " ", "0", ",", " ", "0", ",", " ", "0", ",", " ", "0", 
            ",", " ", "0", ",", " ", "0", ",", " ", "0", ",", " ", "0"}], 
           "]"}], "[", "MTP", "]"}], "[", 
         RowBox[{
         "sfmtpC8", ",", " ", "Vmtp", ",", " ", "KmmtpC8EnoylCoAMAT", ",", 
          " ", "KmmtpC16EnoylCoAMAT", ",", " ", "KmmtpC14EnoylCoAMAT", ",", 
          " ", "KmmtpC12EnoylCoAMAT", ",", " ", "KmmtpC10EnoylCoAMAT", ",", 
          " ", "KmmtpNADMAT", ",", " ", "KmmtpCoAMAT", ",", " ", 
          "KmmtpC6AcylCoAMAT", ",", " ", "KmmtpC16AcylCoAMAT", ",", " ", 
          "KmmtpC14AcylCoAMAT", ",", " ", "KmmtpC12AcylCoAMAT", ",", " ", 
          "KmmtpC10AcylCoAMAT", ",", " ", "KmmtpC8AcylCoAMAT", ",", " ", 
          "KmmtpNADHMAT", ",", " ", "KmmtpAcetylCoAMAT", ",", " ", 
          "KicrotC4AcetoacylCoA", ",", " ", "Keqmtp", ",", " ", 
          RowBox[{"C8EnoylCoAMAT", "[", "t", "]"}], ",", " ", 
          RowBox[{"C16EnoylCoAMAT", "[", "t", "]"}], ",", " ", 
          RowBox[{"C14EnoylCoAMAT", "[", "t", "]"}], ",", " ", 
          RowBox[{"C12EnoylCoAMAT", "[", "t", "]"}], ",", " ", 
          RowBox[{"C10EnoylCoAMAT", "[", "t", "]"}], ",", " ", "NADtMAT", ",",
           " ", "CoAMAT", ",", " ", 
          RowBox[{"C6AcylCoAMAT", "[", "t", "]"}], ",", " ", 
          RowBox[{"C16AcylCoAMAT", "[", "t", "]"}], ",", " ", 
          RowBox[{"C14AcylCoAMAT", "[", "t", "]"}], ",", " ", 
          RowBox[{"C12AcylCoAMAT", "[", "t", "]"}], ",", " ", 
          RowBox[{"C10AcylCoAMAT", "[", "t", "]"}], ",", " ", 
          RowBox[{"C8AcylCoAMAT", "[", "t", "]"}], ",", " ", 
          RowBox[{"NADHMAT", "[", "t", "]"}], ",", " ", 
          RowBox[{"AcetylCoAMAT", "[", "t", "]"}], ",", " ", 
          RowBox[{"C4AcetoacylCoAMAT", "[", "t", "]"}]}], "]"}], ")"}]}], 
      ")"}], ",", " ", 
     RowBox[{"(", 
      RowBox[{
       RowBox[{"(", 
        RowBox[{
         RowBox[{"C8EnoylCoAMAT", "[", "t", "]"}], "/", "vmtpC8"}], ")"}], 
       "*", 
       RowBox[{"(", 
        RowBox[{
         RowBox[{
          RowBox[{"Derivative", "[", 
           RowBox[{
           "0", ",", " ", "0", ",", " ", "0", ",", " ", "0", ",", " ", "0", 
            ",", " ", "0", ",", " ", "0", ",", " ", "0", ",", " ", "0", ",", 
            " ", "0", ",", " ", "0", ",", " ", "0", ",", " ", "0", ",", " ", 
            "0", ",", " ", "0", ",", " ", "0", ",", " ", "0", ",", " ", "0", 
            ",", " ", "0", ",", " ", "1", ",", " ", "0", ",", " ", "0", ",", 
            " ", "0", ",", " ", "0", ",", " ", "0", ",", " ", "0", ",", " ", 
            "0", ",", " ", "0", ",", " ", "0", ",", " ", "0", ",", " ", "0", 
            ",", " ", "0", ",", " ", "0", ",", " ", "0", ",", " ", "0"}], 
           "]"}], "[", "MTP", "]"}], "[", 
         RowBox[{
         "sfmtpC8", ",", " ", "Vmtp", ",", " ", "KmmtpC8EnoylCoAMAT", ",", 
          " ", "KmmtpC16EnoylCoAMAT", ",", " ", "KmmtpC14EnoylCoAMAT", ",", 
          " ", "KmmtpC12EnoylCoAMAT", ",", " ", "KmmtpC10EnoylCoAMAT", ",", 
          " ", "KmmtpNADMAT", ",", " ", "KmmtpCoAMAT", ",", " ", 
          "KmmtpC6AcylCoAMAT", ",", " ", "KmmtpC16AcylCoAMAT", ",", " ", 
          "KmmtpC14AcylCoAMAT", ",", " ", "KmmtpC12AcylCoAMAT", ",", " ", 
          "KmmtpC10AcylCoAMAT", ",", " ", "KmmtpC8AcylCoAMAT", ",", " ", 
          "KmmtpNADHMAT", ",", " ", "KmmtpAcetylCoAMAT", ",", " ", 
          "KicrotC4AcetoacylCoA", ",", " ", "Keqmtp", ",", " ", 
          RowBox[{"C8EnoylCoAMAT", "[", "t", "]"}], ",", " ", 
          RowBox[{"C16EnoylCoAMAT", "[", "t", "]"}], ",", " ", 
          RowBox[{"C14EnoylCoAMAT", "[", "t", "]"}], ",", " ", 
          RowBox[{"C12EnoylCoAMAT", "[", "t", "]"}], ",", " ", 
          RowBox[{"C10EnoylCoAMAT", "[", "t", "]"}], ",", " ", "NADtMAT", ",",
           " ", "CoAMAT", ",", " ", 
          RowBox[{"C6AcylCoAMAT", "[", "t", "]"}], ",", " ", 
          RowBox[{"C16AcylCoAMAT", "[", "t", "]"}], ",", " ", 
          RowBox[{"C14AcylCoAMAT", "[", "t", "]"}], ",", " ", 
          RowBox[{"C12AcylCoAMAT", "[", "t", "]"}], ",", " ", 
          RowBox[{"C10AcylCoAMAT", "[", "t", "]"}], ",", " ", 
          RowBox[{"C8AcylCoAMAT", "[", "t", "]"}], ",", " ", 
          RowBox[{"NADHMAT", "[", "t", "]"}], ",", " ", 
          RowBox[{"AcetylCoAMAT", "[", "t", "]"}], ",", " ", 
          RowBox[{"C4AcetoacylCoAMAT", "[", "t", "]"}]}], "]"}], ")"}]}], 
      ")"}], ",", " ", 
     RowBox[{"(", 
      RowBox[{
       RowBox[{"(", 
        RowBox[{
         RowBox[{"C16AcylCoAMAT", "[", "t", "]"}], "/", "vmtpC8"}], ")"}], 
       "*", 
       RowBox[{"(", 
        RowBox[{
         RowBox[{
          RowBox[{"Derivative", "[", 
           RowBox[{
           "0", ",", " ", "0", ",", " ", "0", ",", " ", "0", ",", " ", "0", 
            ",", " ", "0", ",", " ", "0", ",", " ", "0", ",", " ", "0", ",", 
            " ", "0", ",", " ", "0", ",", " ", "0", ",", " ", "0", ",", " ", 
            "0", ",", " ", "0", ",", " ", "0", ",", " ", "0", ",", " ", "0", 
            ",", " ", "0", ",", " ", "0", ",", " ", "0", ",", " ", "0", ",", 
            " ", "0", ",", " ", "0", ",", " ", "0", ",", " ", "0", ",", " ", 
            "0", ",", " ", "1", ",", " ", "0", ",", " ", "0", ",", " ", "0", 
            ",", " ", "0", ",", " ", "0", ",", " ", "0", ",", " ", "0"}], 
           "]"}], "[", "MTP", "]"}], "[", 
         RowBox[{
         "sfmtpC8", ",", " ", "Vmtp", ",", " ", "KmmtpC8EnoylCoAMAT", ",", 
          " ", "KmmtpC16EnoylCoAMAT", ",", " ", "KmmtpC14EnoylCoAMAT", ",", 
          " ", "KmmtpC12EnoylCoAMAT", ",", " ", "KmmtpC10EnoylCoAMAT", ",", 
          " ", "KmmtpNADMAT", ",", " ", "KmmtpCoAMAT", ",", " ", 
          "KmmtpC6AcylCoAMAT", ",", " ", "KmmtpC16AcylCoAMAT", ",", " ", 
          "KmmtpC14AcylCoAMAT", ",", " ", "KmmtpC12AcylCoAMAT", ",", " ", 
          "KmmtpC10AcylCoAMAT", ",", " ", "KmmtpC8AcylCoAMAT", ",", " ", 
          "KmmtpNADHMAT", ",", " ", "KmmtpAcetylCoAMAT", ",", " ", 
          "KicrotC4AcetoacylCoA", ",", " ", "Keqmtp", ",", " ", 
          RowBox[{"C8EnoylCoAMAT", "[", "t", "]"}], ",", " ", 
          RowBox[{"C16EnoylCoAMAT", "[", "t", "]"}], ",", " ", 
          RowBox[{"C14EnoylCoAMAT", "[", "t", "]"}], ",", " ", 
          RowBox[{"C12EnoylCoAMAT", "[", "t", "]"}], ",", " ", 
          RowBox[{"C10EnoylCoAMAT", "[", "t", "]"}], ",", " ", "NADtMAT", ",",
           " ", "CoAMAT", ",", " ", 
          RowBox[{"C6AcylCoAMAT", "[", "t", "]"}], ",", " ", 
          RowBox[{"C16AcylCoAMAT", "[", "t", "]"}], ",", " ", 
          RowBox[{"C14AcylCoAMAT", "[", "t", "]"}], ",", " ", 
          RowBox[{"C12AcylCoAMAT", "[", "t", "]"}], ",", " ", 
          RowBox[{"C10AcylCoAMAT", "[", "t", "]"}], ",", " ", 
          RowBox[{"C8AcylCoAMAT", "[", "t", "]"}], ",", " ", 
          RowBox[{"NADHMAT", "[", "t", "]"}], ",", " ", 
          RowBox[{"AcetylCoAMAT", "[", "t", "]"}], ",", " ", 
          RowBox[{"C4AcetoacylCoAMAT", "[", "t", "]"}]}], "]"}], ")"}]}], 
      ")"}], ",", " ", 
     RowBox[{"(", 
      RowBox[{
       RowBox[{"(", 
        RowBox[{
         RowBox[{"C14AcylCoAMAT", "[", "t", "]"}], "/", "vmtpC8"}], ")"}], 
       "*", 
       RowBox[{"(", 
        RowBox[{
         RowBox[{
          RowBox[{"Derivative", "[", 
           RowBox[{
           "0", ",", " ", "0", ",", " ", "0", ",", " ", "0", ",", " ", "0", 
            ",", " ", "0", ",", " ", "0", ",", " ", "0", ",", " ", "0", ",", 
            " ", "0", ",", " ", "0", ",", " ", "0", ",", " ", "0", ",", " ", 
            "0", ",", " ", "0", ",", " ", "0", ",", " ", "0", ",", " ", "0", 
            ",", " ", "0", ",", " ", "0", ",", " ", "0", ",", " ", "0", ",", 
            " ", "0", ",", " ", "0", ",", " ", "0", ",", " ", "0", ",", " ", 
            "0", ",", " ", "0", ",", " ", "1", ",", " ", "0", ",", " ", "0", 
            ",", " ", "0", ",", " ", "0", ",", " ", "0", ",", " ", "0"}], 
           "]"}], "[", "MTP", "]"}], "[", 
         RowBox[{
         "sfmtpC8", ",", " ", "Vmtp", ",", " ", "KmmtpC8EnoylCoAMAT", ",", 
          " ", "KmmtpC16EnoylCoAMAT", ",", " ", "KmmtpC14EnoylCoAMAT", ",", 
          " ", "KmmtpC12EnoylCoAMAT", ",", " ", "KmmtpC10EnoylCoAMAT", ",", 
          " ", "KmmtpNADMAT", ",", " ", "KmmtpCoAMAT", ",", " ", 
          "KmmtpC6AcylCoAMAT", ",", " ", "KmmtpC16AcylCoAMAT", ",", " ", 
          "KmmtpC14AcylCoAMAT", ",", " ", "KmmtpC12AcylCoAMAT", ",", " ", 
          "KmmtpC10AcylCoAMAT", ",", " ", "KmmtpC8AcylCoAMAT", ",", " ", 
          "KmmtpNADHMAT", ",", " ", "KmmtpAcetylCoAMAT", ",", " ", 
          "KicrotC4AcetoacylCoA", ",", " ", "Keqmtp", ",", " ", 
          RowBox[{"C8EnoylCoAMAT", "[", "t", "]"}], ",", " ", 
          RowBox[{"C16EnoylCoAMAT", "[", "t", "]"}], ",", " ", 
          RowBox[{"C14EnoylCoAMAT", "[", "t", "]"}], ",", " ", 
          RowBox[{"C12EnoylCoAMAT", "[", "t", "]"}], ",", " ", 
          RowBox[{"C10EnoylCoAMAT", "[", "t", "]"}], ",", " ", "NADtMAT", ",",
           " ", "CoAMAT", ",", " ", 
          RowBox[{"C6AcylCoAMAT", "[", "t", "]"}], ",", " ", 
          RowBox[{"C16AcylCoAMAT", "[", "t", "]"}], ",", " ", 
          RowBox[{"C14AcylCoAMAT", "[", "t", "]"}], ",", " ", 
          RowBox[{"C12AcylCoAMAT", "[", "t", "]"}], ",", " ", 
          RowBox[{"C10AcylCoAMAT", "[", "t", "]"}], ",", " ", 
          RowBox[{"C8AcylCoAMAT", "[", "t", "]"}], ",", " ", 
          RowBox[{"NADHMAT", "[", "t", "]"}], ",", " ", 
          RowBox[{"AcetylCoAMAT", "[", "t", "]"}], ",", " ", 
          RowBox[{"C4AcetoacylCoAMAT", "[", "t", "]"}]}], "]"}], ")"}]}], 
      ")"}], ",", " ", 
     RowBox[{"(", 
      RowBox[{
       RowBox[{"(", 
        RowBox[{
         RowBox[{"C12AcylCoAMAT", "[", "t", "]"}], "/", "vmtpC8"}], ")"}], 
       "*", 
       RowBox[{"(", 
        RowBox[{
         RowBox[{
          RowBox[{"Derivative", "[", 
           RowBox[{
           "0", ",", " ", "0", ",", " ", "0", ",", " ", "0", ",", " ", "0", 
            ",", " ", "0", ",", " ", "0", ",", " ", "0", ",", " ", "0", ",", 
            " ", "0", ",", " ", "0", ",", " ", "0", ",", " ", "0", ",", " ", 
            "0", ",", " ", "0", ",", " ", "0", ",", " ", "0", ",", " ", "0", 
            ",", " ", "0", ",", " ", "0", ",", " ", "0", ",", " ", "0", ",", 
            " ", "0", ",", " ", "0", ",", " ", "0", ",", " ", "0", ",", " ", 
            "0", ",", " ", "0", ",", " ", "0", ",", " ", "1", ",", " ", "0", 
            ",", " ", "0", ",", " ", "0", ",", " ", "0", ",", " ", "0"}], 
           "]"}], "[", "MTP", "]"}], "[", 
         RowBox[{
         "sfmtpC8", ",", " ", "Vmtp", ",", " ", "KmmtpC8EnoylCoAMAT", ",", 
          " ", "KmmtpC16EnoylCoAMAT", ",", " ", "KmmtpC14EnoylCoAMAT", ",", 
          " ", "KmmtpC12EnoylCoAMAT", ",", " ", "KmmtpC10EnoylCoAMAT", ",", 
          " ", "KmmtpNADMAT", ",", " ", "KmmtpCoAMAT", ",", " ", 
          "KmmtpC6AcylCoAMAT", ",", " ", "KmmtpC16AcylCoAMAT", ",", " ", 
          "KmmtpC14AcylCoAMAT", ",", " ", "KmmtpC12AcylCoAMAT", ",", " ", 
          "KmmtpC10AcylCoAMAT", ",", " ", "KmmtpC8AcylCoAMAT", ",", " ", 
          "KmmtpNADHMAT", ",", " ", "KmmtpAcetylCoAMAT", ",", " ", 
          "KicrotC4AcetoacylCoA", ",", " ", "Keqmtp", ",", " ", 
          RowBox[{"C8EnoylCoAMAT", "[", "t", "]"}], ",", " ", 
          RowBox[{"C16EnoylCoAMAT", "[", "t", "]"}], ",", " ", 
          RowBox[{"C14EnoylCoAMAT", "[", "t", "]"}], ",", " ", 
          RowBox[{"C12EnoylCoAMAT", "[", "t", "]"}], ",", " ", 
          RowBox[{"C10EnoylCoAMAT", "[", "t", "]"}], ",", " ", "NADtMAT", ",",
           " ", "CoAMAT", ",", " ", 
          RowBox[{"C6AcylCoAMAT", "[", "t", "]"}], ",", " ", 
          RowBox[{"C16AcylCoAMAT", "[", "t", "]"}], ",", " ", 
          RowBox[{"C14AcylCoAMAT", "[", "t", "]"}], ",", " ", 
          RowBox[{"C12AcylCoAMAT", "[", "t", "]"}], ",", " ", 
          RowBox[{"C10AcylCoAMAT", "[", "t", "]"}], ",", " ", 
          RowBox[{"C8AcylCoAMAT", "[", "t", "]"}], ",", " ", 
          RowBox[{"NADHMAT", "[", "t", "]"}], ",", " ", 
          RowBox[{"AcetylCoAMAT", "[", "t", "]"}], ",", " ", 
          RowBox[{"C4AcetoacylCoAMAT", "[", "t", "]"}]}], "]"}], ")"}]}], 
      ")"}], ",", " ", 
     RowBox[{"(", 
      RowBox[{
       RowBox[{"(", 
        RowBox[{
         RowBox[{"C10AcylCoAMAT", "[", "t", "]"}], "/", "vmtpC8"}], ")"}], 
       "*", 
       RowBox[{"(", 
        RowBox[{
         RowBox[{
          RowBox[{"Derivative", "[", 
           RowBox[{
           "0", ",", " ", "0", ",", " ", "0", ",", " ", "0", ",", " ", "0", 
            ",", " ", "0", ",", " ", "0", ",", " ", "0", ",", " ", "0", ",", 
            " ", "0", ",", " ", "0", ",", " ", "0", ",", " ", "0", ",", " ", 
            "0", ",", " ", "0", ",", " ", "0", ",", " ", "0", ",", " ", "0", 
            ",", " ", "0", ",", " ", "0", ",", " ", "0", ",", " ", "0", ",", 
            " ", "0", ",", " ", "0", ",", " ", "0", ",", " ", "0", ",", " ", 
            "0", ",", " ", "0", ",", " ", "0", ",", " ", "0", ",", " ", "1", 
            ",", " ", "0", ",", " ", "0", ",", " ", "0", ",", " ", "0"}], 
           "]"}], "[", "MTP", "]"}], "[", 
         RowBox[{
         "sfmtpC8", ",", " ", "Vmtp", ",", " ", "KmmtpC8EnoylCoAMAT", ",", 
          " ", "KmmtpC16EnoylCoAMAT", ",", " ", "KmmtpC14EnoylCoAMAT", ",", 
          " ", "KmmtpC12EnoylCoAMAT", ",", " ", "KmmtpC10EnoylCoAMAT", ",", 
          " ", "KmmtpNADMAT", ",", " ", "KmmtpCoAMAT", ",", " ", 
          "KmmtpC6AcylCoAMAT", ",", " ", "KmmtpC16AcylCoAMAT", ",", " ", 
          "KmmtpC14AcylCoAMAT", ",", " ", "KmmtpC12AcylCoAMAT", ",", " ", 
          "KmmtpC10AcylCoAMAT", ",", " ", "KmmtpC8AcylCoAMAT", ",", " ", 
          "KmmtpNADHMAT", ",", " ", "KmmtpAcetylCoAMAT", ",", " ", 
          "KicrotC4AcetoacylCoA", ",", " ", "Keqmtp", ",", " ", 
          RowBox[{"C8EnoylCoAMAT", "[", "t", "]"}], ",", " ", 
          RowBox[{"C16EnoylCoAMAT", "[", "t", "]"}], ",", " ", 
          RowBox[{"C14EnoylCoAMAT", "[", "t", "]"}], ",", " ", 
          RowBox[{"C12EnoylCoAMAT", "[", "t", "]"}], ",", " ", 
          RowBox[{"C10EnoylCoAMAT", "[", "t", "]"}], ",", " ", "NADtMAT", ",",
           " ", "CoAMAT", ",", " ", 
          RowBox[{"C6AcylCoAMAT", "[", "t", "]"}], ",", " ", 
          RowBox[{"C16AcylCoAMAT", "[", "t", "]"}], ",", " ", 
          RowBox[{"C14AcylCoAMAT", "[", "t", "]"}], ",", " ", 
          RowBox[{"C12AcylCoAMAT", "[", "t", "]"}], ",", " ", 
          RowBox[{"C10AcylCoAMAT", "[", "t", "]"}], ",", " ", 
          RowBox[{"C8AcylCoAMAT", "[", "t", "]"}], ",", " ", 
          RowBox[{"NADHMAT", "[", "t", "]"}], ",", " ", 
          RowBox[{"AcetylCoAMAT", "[", "t", "]"}], ",", " ", 
          RowBox[{"C4AcetoacylCoAMAT", "[", "t", "]"}]}], "]"}], ")"}]}], 
      ")"}], ",", " ", 
     RowBox[{"(", 
      RowBox[{
       RowBox[{"(", 
        RowBox[{
         RowBox[{"C8AcylCoAMAT", "[", "t", "]"}], "/", "vmtpC8"}], ")"}], "*", 
       RowBox[{"(", 
        RowBox[{
         RowBox[{
          RowBox[{"Derivative", "[", 
           RowBox[{
           "0", ",", " ", "0", ",", " ", "0", ",", " ", "0", ",", " ", "0", 
            ",", " ", "0", ",", " ", "0", ",", " ", "0", ",", " ", "0", ",", 
            " ", "0", ",", " ", "0", ",", " ", "0", ",", " ", "0", ",", " ", 
            "0", ",", " ", "0", ",", " ", "0", ",", " ", "0", ",", " ", "0", 
            ",", " ", "0", ",", " ", "0", ",", " ", "0", ",", " ", "0", ",", 
            " ", "0", ",", " ", "0", ",", " ", "0", ",", " ", "0", ",", " ", 
            "0", ",", " ", "0", ",", " ", "0", ",", " ", "0", ",", " ", "0", 
            ",", " ", "1", ",", " ", "0", ",", " ", "0", ",", " ", "0"}], 
           "]"}], "[", "MTP", "]"}], "[", 
         RowBox[{
         "sfmtpC8", ",", " ", "Vmtp", ",", " ", "KmmtpC8EnoylCoAMAT", ",", 
          " ", "KmmtpC16EnoylCoAMAT", ",", " ", "KmmtpC14EnoylCoAMAT", ",", 
          " ", "KmmtpC12EnoylCoAMAT", ",", " ", "KmmtpC10EnoylCoAMAT", ",", 
          " ", "KmmtpNADMAT", ",", " ", "KmmtpCoAMAT", ",", " ", 
          "KmmtpC6AcylCoAMAT", ",", " ", "KmmtpC16AcylCoAMAT", ",", " ", 
          "KmmtpC14AcylCoAMAT", ",", " ", "KmmtpC12AcylCoAMAT", ",", " ", 
          "KmmtpC10AcylCoAMAT", ",", " ", "KmmtpC8AcylCoAMAT", ",", " ", 
          "KmmtpNADHMAT", ",", " ", "KmmtpAcetylCoAMAT", ",", " ", 
          "KicrotC4AcetoacylCoA", ",", " ", "Keqmtp", ",", " ", 
          RowBox[{"C8EnoylCoAMAT", "[", "t", "]"}], ",", " ", 
          RowBox[{"C16EnoylCoAMAT", "[", "t", "]"}], ",", " ", 
          RowBox[{"C14EnoylCoAMAT", "[", "t", "]"}], ",", " ", 
          RowBox[{"C12EnoylCoAMAT", "[", "t", "]"}], ",", " ", 
          RowBox[{"C10EnoylCoAMAT", "[", "t", "]"}], ",", " ", "NADtMAT", ",",
           " ", "CoAMAT", ",", " ", 
          RowBox[{"C6AcylCoAMAT", "[", "t", "]"}], ",", " ", 
          RowBox[{"C16AcylCoAMAT", "[", "t", "]"}], ",", " ", 
          RowBox[{"C14AcylCoAMAT", "[", "t", "]"}], ",", " ", 
          RowBox[{"C12AcylCoAMAT", "[", "t", "]"}], ",", " ", 
          RowBox[{"C10AcylCoAMAT", "[", "t", "]"}], ",", " ", 
          RowBox[{"C8AcylCoAMAT", "[", "t", "]"}], ",", " ", 
          RowBox[{"NADHMAT", "[", "t", "]"}], ",", " ", 
          RowBox[{"AcetylCoAMAT", "[", "t", "]"}], ",", " ", 
          RowBox[{"C4AcetoacylCoAMAT", "[", "t", "]"}]}], "]"}], ")"}]}], 
      ")"}], ",", " ", 
     RowBox[{"(", 
      RowBox[{
       RowBox[{"(", 
        RowBox[{
         RowBox[{"C6AcylCoAMAT", "[", "t", "]"}], "/", "vmtpC8"}], ")"}], "*", 
       RowBox[{"(", 
        RowBox[{
         RowBox[{
          RowBox[{"Derivative", "[", 
           RowBox[{
           "0", ",", " ", "0", ",", " ", "0", ",", " ", "0", ",", " ", "0", 
            ",", " ", "0", ",", " ", "0", ",", " ", "0", ",", " ", "0", ",", 
            " ", "0", ",", " ", "0", ",", " ", "0", ",", " ", "0", ",", " ", 
            "0", ",", " ", "0", ",", " ", "0", ",", " ", "0", ",", " ", "0", 
            ",", " ", "0", ",", " ", "0", ",", " ", "0", ",", " ", "0", ",", 
            " ", "0", ",", " ", "0", ",", " ", "0", ",", " ", "0", ",", " ", 
            "1", ",", " ", "0", ",", " ", "0", ",", " ", "0", ",", " ", "0", 
            ",", " ", "0", ",", " ", "0", ",", " ", "0", ",", " ", "0"}], 
           "]"}], "[", "MTP", "]"}], "[", 
         RowBox[{
         "sfmtpC8", ",", " ", "Vmtp", ",", " ", "KmmtpC8EnoylCoAMAT", ",", 
          " ", "KmmtpC16EnoylCoAMAT", ",", " ", "KmmtpC14EnoylCoAMAT", ",", 
          " ", "KmmtpC12EnoylCoAMAT", ",", " ", "KmmtpC10EnoylCoAMAT", ",", 
          " ", "KmmtpNADMAT", ",", " ", "KmmtpCoAMAT", ",", " ", 
          "KmmtpC6AcylCoAMAT", ",", " ", "KmmtpC16AcylCoAMAT", ",", " ", 
          "KmmtpC14AcylCoAMAT", ",", " ", "KmmtpC12AcylCoAMAT", ",", " ", 
          "KmmtpC10AcylCoAMAT", ",", " ", "KmmtpC8AcylCoAMAT", ",", " ", 
          "KmmtpNADHMAT", ",", " ", "KmmtpAcetylCoAMAT", ",", " ", 
          "KicrotC4AcetoacylCoA", ",", " ", "Keqmtp", ",", " ", 
          RowBox[{"C8EnoylCoAMAT", "[", "t", "]"}], ",", " ", 
          RowBox[{"C16EnoylCoAMAT", "[", "t", "]"}], ",", " ", 
          RowBox[{"C14EnoylCoAMAT", "[", "t", "]"}], ",", " ", 
          RowBox[{"C12EnoylCoAMAT", "[", "t", "]"}], ",", " ", 
          RowBox[{"C10EnoylCoAMAT", "[", "t", "]"}], ",", " ", "NADtMAT", ",",
           " ", "CoAMAT", ",", " ", 
          RowBox[{"C6AcylCoAMAT", "[", "t", "]"}], ",", " ", 
          RowBox[{"C16AcylCoAMAT", "[", "t", "]"}], ",", " ", 
          RowBox[{"C14AcylCoAMAT", "[", "t", "]"}], ",", " ", 
          RowBox[{"C12AcylCoAMAT", "[", "t", "]"}], ",", " ", 
          RowBox[{"C10AcylCoAMAT", "[", "t", "]"}], ",", " ", 
          RowBox[{"C8AcylCoAMAT", "[", "t", "]"}], ",", " ", 
          RowBox[{"NADHMAT", "[", "t", "]"}], ",", " ", 
          RowBox[{"AcetylCoAMAT", "[", "t", "]"}], ",", " ", 
          RowBox[{"C4AcetoacylCoAMAT", "[", "t", "]"}]}], "]"}], ")"}]}], 
      ")"}], ",", " ", 
     RowBox[{"(", 
      RowBox[{
       RowBox[{"(", 
        RowBox[{"CoAMAT", "/", "vmtpC8"}], ")"}], "*", 
       RowBox[{"(", 
        RowBox[{
         RowBox[{
          RowBox[{"Derivative", "[", 
           RowBox[{
           "0", ",", " ", "0", ",", " ", "0", ",", " ", "0", ",", " ", "0", 
            ",", " ", "0", ",", " ", "0", ",", " ", "0", ",", " ", "0", ",", 
            " ", "0", ",", " ", "0", ",", " ", "0", ",", " ", "0", ",", " ", 
            "0", ",", " ", "0", ",", " ", "0", ",", " ", "0", ",", " ", "0", 
            ",", " ", "0", ",", " ", "0", ",", " ", "0", ",", " ", "0", ",", 
            " ", "0", ",", " ", "0", ",", " ", "0", ",", " ", "1", ",", " ", 
            "0", ",", " ", "0", ",", " ", "0", ",", " ", "0", ",", " ", "0", 
            ",", " ", "0", ",", " ", "0", ",", " ", "0", ",", " ", "0"}], 
           "]"}], "[", "MTP", "]"}], "[", 
         RowBox[{
         "sfmtpC8", ",", " ", "Vmtp", ",", " ", "KmmtpC8EnoylCoAMAT", ",", 
          " ", "KmmtpC16EnoylCoAMAT", ",", " ", "KmmtpC14EnoylCoAMAT", ",", 
          " ", "KmmtpC12EnoylCoAMAT", ",", " ", "KmmtpC10EnoylCoAMAT", ",", 
          " ", "KmmtpNADMAT", ",", " ", "KmmtpCoAMAT", ",", " ", 
          "KmmtpC6AcylCoAMAT", ",", " ", "KmmtpC16AcylCoAMAT", ",", " ", 
          "KmmtpC14AcylCoAMAT", ",", " ", "KmmtpC12AcylCoAMAT", ",", " ", 
          "KmmtpC10AcylCoAMAT", ",", " ", "KmmtpC8AcylCoAMAT", ",", " ", 
          "KmmtpNADHMAT", ",", " ", "KmmtpAcetylCoAMAT", ",", " ", 
          "KicrotC4AcetoacylCoA", ",", " ", "Keqmtp", ",", " ", 
          RowBox[{"C8EnoylCoAMAT", "[", "t", "]"}], ",", " ", 
          RowBox[{"C16EnoylCoAMAT", "[", "t", "]"}], ",", " ", 
          RowBox[{"C14EnoylCoAMAT", "[", "t", "]"}], ",", " ", 
          RowBox[{"C12EnoylCoAMAT", "[", "t", "]"}], ",", " ", 
          RowBox[{"C10EnoylCoAMAT", "[", "t", "]"}], ",", " ", "NADtMAT", ",",
           " ", "CoAMAT", ",", " ", 
          RowBox[{"C6AcylCoAMAT", "[", "t", "]"}], ",", " ", 
          RowBox[{"C16AcylCoAMAT", "[", "t", "]"}], ",", " ", 
          RowBox[{"C14AcylCoAMAT", "[", "t", "]"}], ",", " ", 
          RowBox[{"C12AcylCoAMAT", "[", "t", "]"}], ",", " ", 
          RowBox[{"C10AcylCoAMAT", "[", "t", "]"}], ",", " ", 
          RowBox[{"C8AcylCoAMAT", "[", "t", "]"}], ",", " ", 
          RowBox[{"NADHMAT", "[", "t", "]"}], ",", " ", 
          RowBox[{"AcetylCoAMAT", "[", "t", "]"}], ",", " ", 
          RowBox[{"C4AcetoacylCoAMAT", "[", "t", "]"}]}], "]"}], ")"}]}], 
      ")"}], ",", " ", 
     RowBox[{"(", 
      RowBox[{
       RowBox[{"(", 
        RowBox[{
         RowBox[{"C4AcetoacylCoAMAT", "[", "t", "]"}], "/", "vmtpC8"}], ")"}],
        "*", 
       RowBox[{"(", 
        RowBox[{
         RowBox[{
          RowBox[{"Derivative", "[", 
           RowBox[{
           "0", ",", " ", "0", ",", " ", "0", ",", " ", "0", ",", " ", "0", 
            ",", " ", "0", ",", " ", "0", ",", " ", "0", ",", " ", "0", ",", 
            " ", "0", ",", " ", "0", ",", " ", "0", ",", " ", "0", ",", " ", 
            "0", ",", " ", "0", ",", " ", "0", ",", " ", "0", ",", " ", "0", 
            ",", " ", "0", ",", " ", "0", ",", " ", "0", ",", " ", "0", ",", 
            " ", "0", ",", " ", "0", ",", " ", "0", ",", " ", "0", ",", " ", 
            "0", ",", " ", "0", ",", " ", "0", ",", " ", "0", ",", " ", "0", 
            ",", " ", "0", ",", " ", "0", ",", " ", "0", ",", " ", "1"}], 
           "]"}], "[", "MTP", "]"}], "[", 
         RowBox[{
         "sfmtpC8", ",", " ", "Vmtp", ",", " ", "KmmtpC8EnoylCoAMAT", ",", 
          " ", "KmmtpC16EnoylCoAMAT", ",", " ", "KmmtpC14EnoylCoAMAT", ",", 
          " ", "KmmtpC12EnoylCoAMAT", ",", " ", "KmmtpC10EnoylCoAMAT", ",", 
          " ", "KmmtpNADMAT", ",", " ", "KmmtpCoAMAT", ",", " ", 
          "KmmtpC6AcylCoAMAT", ",", " ", "KmmtpC16AcylCoAMAT", ",", " ", 
          "KmmtpC14AcylCoAMAT", ",", " ", "KmmtpC12AcylCoAMAT", ",", " ", 
          "KmmtpC10AcylCoAMAT", ",", " ", "KmmtpC8AcylCoAMAT", ",", " ", 
          "KmmtpNADHMAT", ",", " ", "KmmtpAcetylCoAMAT", ",", " ", 
          "KicrotC4AcetoacylCoA", ",", " ", "Keqmtp", ",", " ", 
          RowBox[{"C8EnoylCoAMAT", "[", "t", "]"}], ",", " ", 
          RowBox[{"C16EnoylCoAMAT", "[", "t", "]"}], ",", " ", 
          RowBox[{"C14EnoylCoAMAT", "[", "t", "]"}], ",", " ", 
          RowBox[{"C12EnoylCoAMAT", "[", "t", "]"}], ",", " ", 
          RowBox[{"C10EnoylCoAMAT", "[", "t", "]"}], ",", " ", "NADtMAT", ",",
           " ", "CoAMAT", ",", " ", 
          RowBox[{"C6AcylCoAMAT", "[", "t", "]"}], ",", " ", 
          RowBox[{"C16AcylCoAMAT", "[", "t", "]"}], ",", " ", 
          RowBox[{"C14AcylCoAMAT", "[", "t", "]"}], ",", " ", 
          RowBox[{"C12AcylCoAMAT", "[", "t", "]"}], ",", " ", 
          RowBox[{"C10AcylCoAMAT", "[", "t", "]"}], ",", " ", 
          RowBox[{"C8AcylCoAMAT", "[", "t", "]"}], ",", " ", 
          RowBox[{"NADHMAT", "[", "t", "]"}], ",", " ", 
          RowBox[{"AcetylCoAMAT", "[", "t", "]"}], ",", " ", 
          RowBox[{"C4AcetoacylCoAMAT", "[", "t", "]"}]}], "]"}], ")"}]}], 
      ")"}]}], "\n", "  ", "}"}]}], ";"}]], "Input",
 CellChangeTimes->{{3.59922378028125*^9, 3.59922380021875*^9}, 
   3.5992238926875*^9, 3.599223962296875*^9, {3.599223998421875*^9, 
   3.599224067921875*^9}, {3.6049159249375*^9, 3.6049159273125*^9}, {
   3.604915996671875*^9, 3.604916024296875*^9}, {3.604916717265625*^9, 
   3.604916728625*^9}, {3.60491679403125*^9, 3.604917083453125*^9}, 
   3.60491760209375*^9, {3.604917648875*^9, 3.60491766884375*^9}, {
   3.604917734578125*^9, 3.60491779128125*^9}, 3.604917851734375*^9, {
   3.604917884140625*^9, 3.604917923546875*^9}, {3.604917982078125*^9, 
   3.604917990921875*^9}, {3.60491803503125*^9, 3.60491809328125*^9}, 
   3.604918135265625*^9, {3.60491846265625*^9, 3.604918477953125*^9}, {
   3.604918518609375*^9, 3.604918607515625*^9}, {3.604918656859375*^9, 
   3.604918686*^9}, {3.6049187354375*^9, 3.604918818703125*^9}, {
   3.604918877984375*^9, 3.60491888153125*^9}, {3.604919848546875*^9, 
   3.604919855953125*^9}, {3.604919918234375*^9, 3.604919921328125*^9}, {
   3.604920517*^9, 3.604920536578125*^9}, {3.60492058353125*^9, 
   3.60492059471875*^9}, {3.60492062928125*^9, 3.604920685296875*^9}, {
   3.604920725875*^9, 3.60492088909375*^9}, {3.604920972390625*^9, 
   3.604921021390625*^9}, {3.6049211194375*^9, 3.60492119175*^9}, {
   3.604921246671875*^9, 3.604921287640625*^9}, {3.6049213245625*^9, 
   3.604921472265625*^9}, {3.60492152415625*^9, 3.60492155825*^9}, {
   3.6049216248125*^9, 3.604921626*^9}, {3.604921657359375*^9, 
   3.604921694796875*^9}, {3.6049217586875*^9, 3.60492197784375*^9}, {
   3.60492205209375*^9, 3.604922158140625*^9}, {3.604922198015625*^9, 
   3.6049223188125*^9}, {3.6049223729375*^9, 3.604922489296875*^9}, {
   3.604922743578125*^9, 3.604922794546875*^9}, 3.60492283446875*^9, {
   3.60492292928125*^9, 3.604922975140625*^9}, {3.604923101546875*^9, 
   3.604923111046875*^9}, {3.604923179171875*^9, 3.604923186390625*^9}, {
   3.604923227875*^9, 3.60492331046875*^9}, {3.6049233741875*^9, 
   3.604923410171875*^9}, {3.60492344615625*^9, 3.604923567359375*^9}, {
   3.604923631734375*^9, 3.604923665*^9}, {3.60492370340625*^9, 
   3.604923710390625*^9}, {3.604923746453125*^9, 3.6049238084375*^9}, {
   3.6049239425625*^9, 3.60492396646875*^9}, {3.604924029953125*^9, 
   3.604924072984375*^9}, {3.6049242198125*^9, 3.604924226625*^9}, {
   3.60492429340625*^9, 3.604924295515625*^9}, {3.604924336609375*^9, 
   3.60492434575*^9}, 3.60492439675*^9, 3.604928712796875*^9, 
   3.60492874990625*^9, {3.6049289925625*^9, 3.604929016875*^9}, {
   3.604929051875*^9, 3.6049291291875*^9}, {3.6049293095*^9, 
   3.604929317859375*^9}, {3.604929400953125*^9, 3.60492940984375*^9}, {
   3.604929451765625*^9, 3.60492951178125*^9}, {3.604929545609375*^9, 
   3.6049296105625*^9}, {3.60492964203125*^9, 3.6049296535625*^9}, {
   3.604929904640625*^9, 3.604929921890625*^9}, 3.60498703246875*^9, 
   3.604987073765625*^9, {3.6049921793125*^9, 3.6049923389375*^9}, {
   3.604992378*^9, 3.6049924373125*^9}, {3.604992468203125*^9, 
   3.6049925910625*^9}, {3.6049953541875*^9, 3.604995522171875*^9}, {
   3.60499555609375*^9, 3.604995578546875*^9}, 3.604995635296875*^9, {
   3.60499566603125*^9, 3.6049957170625*^9}, {3.604995750375*^9, 
   3.60499584240625*^9}, 3.604995883359375*^9, 3.604995914328125*^9, {
   3.6049994101875*^9, 3.6049995073125*^9}, {3.604999561546875*^9, 
   3.6049996454375*^9}, {3.604999679546875*^9, 3.6049997076875*^9}, 
   3.6049997494375*^9, {3.6049997925*^9, 3.604999818140625*^9}, {
   3.604999857625*^9, 3.60499991178125*^9}, {3.604999971515625*^9, 
   3.605000026265625*^9}, {3.6050000690625*^9, 3.6050001988125*^9}, {
   3.605000252953125*^9, 3.605000291328125*^9}, {3.605000321546875*^9, 
   3.605000331078125*^9}, {3.605000380265625*^9, 3.605000468640625*^9}, {
   3.60500050090625*^9, 3.605000529515625*^9}, {3.6050005623125*^9, 
   3.60500059209375*^9}, {3.6052565023125*^9, 3.605256504921875*^9}, {
   3.6052565874375*^9, 3.60525660653125*^9}, {3.605260128203125*^9, 
   3.605260153984375*^9}, {3.60526021809375*^9, 3.6052602305*^9}, {
   3.60526026390625*^9, 3.6052603036875*^9}, {3.605268155359375*^9, 
   3.605268286140625*^9}, {3.605268348953125*^9, 3.60526835240625*^9}, {
   3.605268385234375*^9, 3.605268390828125*^9}, {3.605268422796875*^9, 
   3.605268475140625*^9}, {3.60526865053125*^9, 3.60526870815625*^9}, {
   3.6052687383125*^9, 3.605268801890625*^9}, {3.605268873421875*^9, 
   3.605268984296875*^9}, {3.605269019828125*^9, 3.6052691195625*^9}, 
   3.60526915*^9, {3.605269187703125*^9, 3.6052691881875*^9}, {
   3.60526925703125*^9, 3.60526933403125*^9}, {3.60534181053125*^9, 
   3.605341822609375*^9}, 3.60534189165625*^9, {3.605341936234375*^9, 
   3.605341955578125*^9}, {3.605342632140625*^9, 3.60534263259375*^9}, {
   3.6053427300625*^9, 3.605342753875*^9}, {3.605342790578125*^9, 
   3.605342799296875*^9}, {3.605422400859375*^9, 3.605422471390625*^9}, {
   3.60542265321875*^9, 3.6054230415*^9}, {3.605423085265625*^9, 
   3.60542321865625*^9}, {3.605423281734375*^9, 3.6054233064375*^9}, {
   3.605423348484375*^9, 3.605423365640625*^9}, {3.605423533484375*^9, 
   3.605423617015625*^9}, {3.605423716703125*^9, 3.605423733421875*^9}, {
   3.6054237759375*^9, 3.6054237829375*^9}, {3.60542382134375*^9, 
   3.605423927109375*^9}, {3.60542396928125*^9, 3.605423995640625*^9}, {
   3.605424044875*^9, 3.605424148375*^9}, {3.605424185890625*^9, 
   3.6054242456875*^9}, {3.6054243380625*^9, 3.60542437465625*^9}, 
   3.605424414796875*^9, {3.605424450890625*^9, 3.6054244561875*^9}, {
   3.6054244865*^9, 3.6054245794375*^9}, {3.60542462415625*^9, 
   3.605424826515625*^9}, 3.60542487971875*^9, 3.605424944609375*^9, {
   3.60542497759375*^9, 3.6054251324375*^9}, {3.605425386375*^9, 
   3.60542570096875*^9}, {3.605425801046875*^9, 3.60542585103125*^9}, {
   3.60542594178125*^9, 3.605426089015625*^9}, {3.605426267046875*^9, 
   3.605426366453125*^9}, {3.60542642246875*^9, 3.605426484375*^9}, {
   3.60542653965625*^9, 3.60542656828125*^9}, 3.605426605671875*^9, {
   3.605426725890625*^9, 3.60542675228125*^9}, 3.605426789484375*^9, {
   3.605426822234375*^9, 3.605426948796875*^9}, {3.605426984125*^9, 
   3.605426990609375*^9}, {3.60542938890625*^9, 3.605429430390625*^9}, {
   3.605866539546875*^9, 3.60586663859375*^9}, {3.605866673421875*^9, 
   3.6058668318125*^9}, {3.605866886265625*^9, 3.60586707628125*^9}, 
   3.605867106859375*^9, 3.60593789215625*^9, {3.605938658125*^9, 
   3.60593871140625*^9}, {3.605938751015625*^9, 3.605938901546875*^9}, 
   3.6059390146875*^9, {3.60593915325*^9, 3.605939203625*^9}, 
   3.605939251515625*^9, 3.605939543171875*^9, {3.605939598453125*^9, 
   3.60593966246875*^9}, 3.605939723984375*^9, {3.605939755625*^9, 
   3.605939847671875*^9}, {3.605940089359375*^9, 3.60594017428125*^9}, {
   3.605940257875*^9, 3.6059402815625*^9}, {3.6059405108125*^9, 
   3.6059406090625*^9}, {3.60594064465625*^9, 3.6059408230625*^9}, {
   3.605940876640625*^9, 3.6059411021875*^9}, {3.60594114775*^9, 
   3.605941360046875*^9}, {3.605941390828125*^9, 3.6059415301875*^9}, {
   3.60594156190625*^9, 3.605941602796875*^9}, {3.6059416450625*^9, 
   3.60594188534375*^9}, {3.6059465520625*^9, 3.605946567171875*^9}, {
   3.605947027078125*^9, 3.60594703421875*^9}, {3.605948098421875*^9, 
   3.60594815865625*^9}, 3.605948210203125*^9, {3.60594865359375*^9, 
   3.60594870253125*^9}, {3.605948759953125*^9, 3.60594880425*^9}, {
   3.605948840609375*^9, 3.6059488734375*^9}, 3.605949095265625*^9, {
   3.6059493939375*^9, 3.605949452578125*^9}, {3.605949537796875*^9, 
   3.60594960559375*^9}, {3.60594964721875*^9, 3.60594986375*^9}, 
   3.605949911375*^9, 3.60594995859375*^9, {3.605950037375*^9, 
   3.605950043796875*^9}, {3.605950083328125*^9, 3.60595008459375*^9}, {
   3.605950160625*^9, 3.605950298625*^9}, 3.6059503465*^9, {
   3.605950378296875*^9, 3.6059505710625*^9}, {3.605950601375*^9, 
   3.60595069871875*^9}, {3.605950805796875*^9, 3.605950856*^9}, {
   3.6059509336875*^9, 3.605951062875*^9}, {3.60595109325*^9, 
   3.605951218734375*^9}, {3.605951252609375*^9, 3.60595135478125*^9}, 
   3.60595139234375*^9, {3.605951451484375*^9, 3.60595150878125*^9}, {
   3.605951578359375*^9, 3.605951651828125*^9}, {3.60595173240625*^9, 
   3.60595173590625*^9}, {3.60595180040625*^9, 3.60595180403125*^9}, {
   3.605952001375*^9, 3.6059521666875*^9}, {3.60595238115625*^9, 
   3.605952412078125*^9}, 3.605953253921875*^9, {3.6059534335*^9, 
   3.60595343553125*^9}, 3.6059537481875*^9, {3.6059540099375*^9, 
   3.605954040875*^9}, {3.605954079140625*^9, 3.605954228890625*^9}, {
   3.605954330546875*^9, 3.605954333140625*^9}, {3.60595437271875*^9, 
   3.60595446628125*^9}, {3.60595455809375*^9, 3.605954601890625*^9}, {
   3.605954728390625*^9, 3.605954747578125*^9}, {3.605954777890625*^9, 
   3.605954829296875*^9}, {3.606024906*^9, 3.606024973671875*^9}, {
   3.606025011765625*^9, 3.6060251169375*^9}, {3.606025211484375*^9, 
   3.6060252270625*^9}, {3.606025399203125*^9, 3.606025437734375*^9}, 
   3.606025471390625*^9, {3.6060255113125*^9, 3.606025609328125*^9}, {
   3.60602567728125*^9, 3.606025732453125*^9}, {3.6060257846875*^9, 
   3.60602579125*^9}, {3.6060261309375*^9, 3.606026190671875*^9}, {
   3.606026284828125*^9, 3.606026513859375*^9}, 3.606026549125*^9, 
   3.60602658728125*^9, 3.6060266208125*^9, 3.6060267685625*^9, 
   3.606026832859375*^9, {3.60602688396875*^9, 3.6060269539375*^9}, {
   3.606027183828125*^9, 3.6060274205*^9}, {3.60602745121875*^9, 
   3.606027609234375*^9}, {3.606027652625*^9, 3.606027679703125*^9}, {
   3.606027711078125*^9, 3.606028002828125*^9}, {3.606028037171875*^9, 
   3.60602809825*^9}, {3.606028140234375*^9, 3.606028232765625*^9}, {
   3.60602838203125*^9, 3.606028404265625*^9}, {3.606029647140625*^9, 
   3.60602965228125*^9}, {3.60602984146875*^9, 3.60602988603125*^9}, 
   3.606030032109375*^9, {3.6060301400625*^9, 3.6060302075625*^9}, {
   3.60603300978125*^9, 3.606033013171875*^9}, {3.6060330568125*^9, 
   3.606033112890625*^9}, {3.606033143703125*^9, 3.60603315071875*^9}, {
   3.60603351984375*^9, 3.60603352396875*^9}, {3.606033564265625*^9, 
   3.60603360315625*^9}, {3.606033637265625*^9, 3.606033713921875*^9}, {
   3.60603383390625*^9, 3.6060338920625*^9}, {3.60603431525*^9, 
   3.60603435471875*^9}, {3.606034419109375*^9, 3.606034470953125*^9}, 
   3.606034529765625*^9, {3.606034573703125*^9, 3.606034666625*^9}, {
   3.6060347511875*^9, 3.606034802703125*^9}, {3.606034839734375*^9, 
   3.60603487959375*^9}, {3.606035080296875*^9, 3.606035138453125*^9}, 
   3.606035280765625*^9, 3.60603544221875*^9, {3.606037114453125*^9, 
   3.606037180875*^9}, {3.6060372340625*^9, 3.606037256828125*^9}, {
   3.60603740440625*^9, 3.6060374265*^9}, {3.606037461140625*^9, 
   3.606037546203125*^9}, {3.606037657015625*^9, 3.606037676375*^9}, {
   3.606037792453125*^9, 3.6060378189375*^9}, {3.606037935421875*^9, 
   3.60603794009375*^9}, {3.606037975875*^9, 3.606038013640625*^9}, {
   3.60603804434375*^9, 3.606038162578125*^9}, 3.60603825590625*^9, {
   3.606038334671875*^9, 3.60603837865625*^9}, {3.606038417*^9, 
   3.60603845821875*^9}, {3.606038550625*^9, 3.606038637140625*^9}, 
   3.606038909125*^9, 3.60603894890625*^9, 3.60603909259375*^9, {
   3.606039128515625*^9, 3.606039147171875*^9}, {3.606039312359375*^9, 
   3.606039342140625*^9}, 3.606039589125*^9, {3.60603966825*^9, 
   3.6060396706875*^9}, 3.60603996234375*^9, {3.60604000978125*^9, 
   3.60604001071875*^9}, 3.6060401743125*^9, {3.606114624734375*^9, 
   3.60611462909375*^9}, 3.606115034984375*^9, 3.606115185453125*^9, {
   3.606115256*^9, 3.6061153105*^9}, 3.606115510140625*^9, {3.606124128*^9, 
   3.60612419115625*^9}, 3.6064675285*^9, {3.6064678188125*^9, 
   3.606467838203125*^9}, {3.6064681378125*^9, 3.6064681968125*^9}, {
   3.606468285109375*^9, 3.606468308171875*^9}, {3.60647102528125*^9, 
   3.606471150546875*^9}, {3.606559724328125*^9, 3.606559847984375*^9}, 
   3.606634133171875*^9, {3.606634928234375*^9, 3.606634952828125*^9}, {
   3.606634983859375*^9, 3.60663499521875*^9}, {3.60663504521875*^9, 
   3.60663504796875*^9}, {3.60663509278125*^9, 3.606635113625*^9}, {
   3.60663515528125*^9, 3.60663517115625*^9}, {3.6066352081875*^9, 
   3.606635282109375*^9}, {3.606635319328125*^9, 3.60663534665625*^9}, {
   3.606635378390625*^9, 3.606635398671875*^9}, {3.60663545515625*^9, 
   3.606635458515625*^9}, {3.606635501765625*^9, 3.606635641640625*^9}, 
   3.606635827734375*^9, 3.6066360553125*^9, {3.606636844859375*^9, 
   3.60663684746875*^9}, {3.606724652828125*^9, 3.60672465575*^9}, {
   3.606728249203125*^9, 3.606728260921875*^9}, {3.6067286505625*^9, 
   3.606728657734375*^9}, {3.60672890453125*^9, 3.60672891065625*^9}, {
   3.6067291914375*^9, 3.6067291959375*^9}, {3.606729349890625*^9, 
   3.606729354234375*^9}, {3.606729748*^9, 3.60672975003125*^9}, {
   3.607230053890625*^9, 3.607230084640625*^9}, 3.607233794546875*^9, {
   3.6164972203238955`*^9, 3.6164972219938955`*^9}, 3.616497283913895*^9, 
   3.616497406405895*^9, {3.616497436558231*^9, 3.6164975052496047`*^9}, {
   3.6164975892194223`*^9, 3.616497625370145*^9}, {3.6164976738821154`*^9, 
   3.616497698562609*^9}, 3.6167548063170924`*^9, 3.6421601250575805`*^9, {
   3.6449001811888027`*^9, 3.644900181189803*^9}, {3.67774312719252*^9, 
   3.6777431359786987`*^9}, {3.6781775583771734`*^9, 3.678177616589777*^9}, {
   3.678177710696783*^9, 3.6781777677293773`*^9}, {3.67817787172453*^9, 
   3.6781779195560293`*^9}, 3.678177967868542*^9, {3.6781789983215523`*^9, 
   3.678179051731119*^9}, 3.6781988809051676`*^9}],

Cell[TextData[{
 "Functions for the calculation of the transient regulatory contributions\n",
 StyleBox["The contributions corresponding to each reaction have been kept \
together. the order is vcpt2C16, vmcadC6, vscadC4, vmcatc6, vmckatC4, vmtpC8. \
The accuracy will not always be as the program desires (as indicated by the \
warnings), but as long as we see no weird results in our graphs we accept \
this lower accuracy at some time points. To select a reasonable end-time for \
the integration, where thus steady-state has been reached for all \
investigated concentrations, the rates for the highest palmitoyl-CoA \
concentration (i.e. 250 microM) were previously checked.",
  FontSize->12,
  FontWeight->"Plain"]
}], "Text",
 CellChangeTimes->{{3.649641866782301*^9, 3.649641900639301*^9}, {
   3.6777422825510178`*^9, 3.6777422828510237`*^9}, {3.677744538880739*^9, 
   3.677744635830696*^9}, {3.677745014197363*^9, 3.6777451665944405`*^9}, 
   3.678192624886775*^9, {3.6781978973861637`*^9, 3.678197907131361*^9}, {
   3.6977695361289577`*^9, 3.697769552108556*^9}, {3.6977697530446477`*^9, 
   3.697769765761919*^9}},
 FontWeight->"Bold"],

Cell[BoxData[
 RowBox[{
  RowBox[{"ReCoXf", "=", 
   RowBox[{"{", "\n", "       ", 
    RowBox[{
     RowBox[{
      RowBox[{"Elastf", "[", 
       RowBox[{"[", "1", "]"}], "]"}], "*", 
      RowBox[{"(", 
       RowBox[{"1", "/", 
        RowBox[{"C16AcylCarMAT", "[", "t", "]"}]}], ")"}], "*", 
      RowBox[{
       RowBox[{"C16AcylCarMAT", "'"}], "[", "t", "]"}]}], ",", 
     RowBox[{
      RowBox[{"Elastf", "[", 
       RowBox[{"[", "2", "]"}], "]"}], "*", 
      RowBox[{"(", 
       RowBox[{"1", "/", 
        RowBox[{"C14AcylCarMAT", "[", "t", "]"}]}], ")"}], "*", 
      RowBox[{
       RowBox[{"C14AcylCarMAT", "'"}], "[", "t", "]"}]}], ",", 
     RowBox[{
      RowBox[{"Elastf", "[", 
       RowBox[{"[", "3", "]"}], "]"}], "*", 
      RowBox[{"(", 
       RowBox[{"1", "/", 
        RowBox[{"C12AcylCarMAT", "[", "t", "]"}]}], ")"}], "*", 
      RowBox[{
       RowBox[{"C12AcylCarMAT", "'"}], "[", "t", "]"}]}], ",", 
     RowBox[{
      RowBox[{"Elastf", "[", 
       RowBox[{"[", "4", "]"}], "]"}], "*", 
      RowBox[{"(", 
       RowBox[{"1", "/", 
        RowBox[{"C10AcylCarMAT", "[", "t", "]"}]}], ")"}], "*", 
      RowBox[{
       RowBox[{"C10AcylCarMAT", "'"}], "[", "t", "]"}]}], ",", 
     RowBox[{
      RowBox[{"Elastf", "[", 
       RowBox[{"[", "5", "]"}], "]"}], "*", 
      RowBox[{"(", 
       RowBox[{"1", "/", 
        RowBox[{"C8AcylCarMAT", "[", "t", "]"}]}], ")"}], "*", 
      RowBox[{
       RowBox[{"C8AcylCarMAT", "'"}], "[", "t", "]"}]}], ",", 
     RowBox[{
      RowBox[{"Elastf", "[", 
       RowBox[{"[", "6", "]"}], "]"}], "*", 
      RowBox[{"(", 
       RowBox[{"1", "/", 
        RowBox[{"C6AcylCarMAT", "[", "t", "]"}]}], ")"}], "*", 
      RowBox[{
       RowBox[{"C6AcylCarMAT", "'"}], "[", "t", "]"}]}], ",", 
     RowBox[{
      RowBox[{"Elastf", "[", 
       RowBox[{"[", "7", "]"}], "]"}], "*", 
      RowBox[{"(", 
       RowBox[{"1", "/", 
        RowBox[{"C4AcylCarMAT", "[", "t", "]"}]}], ")"}], "*", 
      RowBox[{
       RowBox[{"C4AcylCarMAT", "'"}], "[", "t", "]"}]}], ",", 
     RowBox[{
      RowBox[{"Elastf", "[", 
       RowBox[{"[", "8", "]"}], "]"}], "*", 
      RowBox[{"(", 
       RowBox[{"1", "/", 
        RowBox[{"C16AcylCoAMAT", "[", "t", "]"}]}], ")"}], "*", 
      RowBox[{
       RowBox[{"C16AcylCoAMAT", "'"}], "[", "t", "]"}]}], ",", 
     RowBox[{
      RowBox[{"Elastf", "[", 
       RowBox[{"[", "9", "]"}], "]"}], "*", 
      RowBox[{"(", 
       RowBox[{"1", "/", 
        RowBox[{"C14AcylCoAMAT", "[", "t", "]"}]}], ")"}], "*", 
      RowBox[{
       RowBox[{"C14AcylCoAMAT", "'"}], "[", "t", "]"}]}], ",", 
     RowBox[{
      RowBox[{"Elastf", "[", 
       RowBox[{"[", "10", "]"}], "]"}], "*", 
      RowBox[{"(", 
       RowBox[{"1", "/", 
        RowBox[{"C12AcylCoAMAT", "[", "t", "]"}]}], ")"}], "*", 
      RowBox[{
       RowBox[{"C12AcylCoAMAT", "'"}], "[", "t", "]"}]}], ",", 
     RowBox[{
      RowBox[{"Elastf", "[", 
       RowBox[{"[", "11", "]"}], "]"}], "*", 
      RowBox[{"(", 
       RowBox[{"1", "/", 
        RowBox[{"C10AcylCoAMAT", "[", "t", "]"}]}], ")"}], "*", 
      RowBox[{
       RowBox[{"C10AcylCoAMAT", "'"}], "[", "t", "]"}]}], ",", 
     RowBox[{
      RowBox[{"Elastf", "[", 
       RowBox[{"[", "12", "]"}], "]"}], "*", 
      RowBox[{"(", 
       RowBox[{"1", "/", 
        RowBox[{"C8AcylCoAMAT", "[", "t", "]"}]}], ")"}], "*", 
      RowBox[{
       RowBox[{"C8AcylCoAMAT", "'"}], "[", "t", "]"}]}], ",", 
     RowBox[{
      RowBox[{"Elastf", "[", 
       RowBox[{"[", "13", "]"}], "]"}], "*", 
      RowBox[{"(", 
       RowBox[{"1", "/", 
        RowBox[{"C6AcylCoAMAT", "[", "t", "]"}]}], ")"}], "*", 
      RowBox[{
       RowBox[{"C6AcylCoAMAT", "'"}], "[", "t", "]"}]}], ",", 
     RowBox[{
      RowBox[{"Elastf", "[", 
       RowBox[{"[", "14", "]"}], "]"}], "*", 
      RowBox[{"(", 
       RowBox[{"1", "/", 
        RowBox[{"C4AcylCoAMAT", "[", "t", "]"}]}], ")"}], "*", 
      RowBox[{
       RowBox[{"C4AcylCoAMAT", "'"}], "[", "t", "]"}]}], ",", 
     "\[IndentingNewLine]", 
     RowBox[{
      RowBox[{"Elastf", "[", 
       RowBox[{"[", "15", "]"}], "]"}], "*", 
      RowBox[{"(", 
       RowBox[{"1", "/", "CoAMAT"}], ")"}], "*", 
      RowBox[{"(", 
       RowBox[{"0", "-", 
        RowBox[{
         RowBox[{"C16AcylCoAMAT", "'"}], "[", "t", "]"}], "-", 
        RowBox[{
         RowBox[{"C16EnoylCoAMAT", "'"}], "[", "t", "]"}], "-", 
        RowBox[{
         RowBox[{"C16HydroxyacylCoAMAT", "'"}], "[", "t", "]"}], "-", 
        RowBox[{
         RowBox[{"C16KetoacylCoAMAT", "'"}], "[", "t", "]"}], "-", 
        RowBox[{
         RowBox[{"C14AcylCoAMAT", "'"}], "[", "t", "]"}], "-", 
        RowBox[{
         RowBox[{"C14EnoylCoAMAT", "'"}], "[", "t", "]"}], "-", 
        RowBox[{
         RowBox[{"C14HydroxyacylCoAMAT", "'"}], "[", "t", "]"}], "-", 
        RowBox[{
         RowBox[{"C14KetoacylCoAMAT", "'"}], "[", "t", "]"}], "-", 
        RowBox[{
         RowBox[{"C12AcylCoAMAT", "'"}], "[", "t", "]"}], "-", 
        RowBox[{
         RowBox[{"C12EnoylCoAMAT", "'"}], "[", "t", "]"}], "-", 
        RowBox[{
         RowBox[{"C12HydroxyacylCoAMAT", "'"}], "[", "t", "]"}], "-", 
        RowBox[{
         RowBox[{"C12KetoacylCoAMAT", "'"}], "[", "t", "]"}], "-", 
        RowBox[{
         RowBox[{"C10AcylCoAMAT", "'"}], "[", "t", "]"}], "-", 
        RowBox[{
         RowBox[{"C10EnoylCoAMAT", "'"}], "[", "t", "]"}], "-", 
        RowBox[{
         RowBox[{"C10HydroxyacylCoAMAT", "'"}], "[", "t", "]"}], "-", 
        RowBox[{
         RowBox[{"C10KetoacylCoAMAT", "'"}], "[", "t", "]"}], "-", 
        RowBox[{
         RowBox[{"C8AcylCoAMAT", "'"}], "[", "t", "]"}], "-", 
        RowBox[{
         RowBox[{"C8EnoylCoAMAT", "'"}], "[", "t", "]"}], "-", 
        RowBox[{
         RowBox[{"C8HydroxyacylCoAMAT", "'"}], "[", "t", "]"}], "-", 
        RowBox[{
         RowBox[{"C8KetoacylCoAMAT", "'"}], "[", "t", "]"}], "-", 
        RowBox[{
         RowBox[{"C6AcylCoAMAT", "'"}], "[", "t", "]"}], "-", 
        RowBox[{
         RowBox[{"C6EnoylCoAMAT", "'"}], "[", "t", "]"}], "-", 
        RowBox[{
         RowBox[{"C6HydroxyacylCoAMAT", "'"}], "[", "t", "]"}], "-", 
        RowBox[{
         RowBox[{"C6KetoacylCoAMAT", "'"}], "[", "t", "]"}], "-", 
        RowBox[{
         RowBox[{"C4AcylCoAMAT", "'"}], "[", "t", "]"}], "-", 
        RowBox[{
         RowBox[{"C4EnoylCoAMAT", "'"}], "[", "t", "]"}], "-", 
        RowBox[{
         RowBox[{"C4HydroxyacylCoAMAT", "'"}], "[", "t", "]"}], "-", 
        RowBox[{
         RowBox[{"C4AcetoacylCoAMAT", "'"}], "[", "t", "]"}], "-", 
        RowBox[{
         RowBox[{"AcetylCoAMAT", "'"}], "[", "t", "]"}]}], ")"}]}], ",", "\n",
      "     ", "\[IndentingNewLine]", 
     RowBox[{
      RowBox[{"Elastf", "[", 
       RowBox[{"[", "16", "]"}], "]"}], "*", 
      RowBox[{"(", 
       RowBox[{"1", "/", 
        RowBox[{"C12AcylCoAMAT", "[", "t", "]"}]}], ")"}], "*", 
      RowBox[{
       RowBox[{"C12AcylCoAMAT", "'"}], "[", "t", "]"}]}], ",", " ", 
     RowBox[{
      RowBox[{"Elastf", "[", 
       RowBox[{"[", "17", "]"}], "]"}], "*", 
      RowBox[{"(", 
       RowBox[{"1", "/", 
        RowBox[{"C10AcylCoAMAT", "[", "t", "]"}]}], ")"}], "*", 
      RowBox[{
       RowBox[{"C10AcylCoAMAT", "'"}], "[", "t", "]"}]}], ",", " ", 
     RowBox[{
      RowBox[{"Elastf", "[", 
       RowBox[{"[", "18", "]"}], "]"}], "*", 
      RowBox[{"(", 
       RowBox[{"1", "/", 
        RowBox[{"C8AcylCoAMAT", "[", "t", "]"}]}], ")"}], "*", 
      RowBox[{
       RowBox[{"C8AcylCoAMAT", "'"}], "[", "t", "]"}]}], ",", " ", 
     RowBox[{
      RowBox[{"Elastf", "[", 
       RowBox[{"[", "19", "]"}], "]"}], "*", 
      RowBox[{"(", 
       RowBox[{"1", "/", 
        RowBox[{"C6AcylCoAMAT", "[", "t", "]"}]}], ")"}], "*", 
      RowBox[{
       RowBox[{"C6AcylCoAMAT", "'"}], "[", "t", "]"}]}], ",", 
     "\[IndentingNewLine]", 
     RowBox[{
      RowBox[{"Elastf", "[", 
       RowBox[{"[", "20", "]"}], "]"}], "*", 
      RowBox[{"(", 
       RowBox[{"1", "/", 
        RowBox[{"C4AcylCoAMAT", "[", "t", "]"}]}], ")"}], "*", 
      RowBox[{
       RowBox[{"C4AcylCoAMAT", "'"}], "[", "t", "]"}]}], ",", " ", 
     RowBox[{
      RowBox[{"Elastf", "[", 
       RowBox[{"[", "21", "]"}], "]"}], "*", 
      RowBox[{"(", 
       RowBox[{"1", "/", 
        RowBox[{"C12EnoylCoAMAT", "[", "t", "]"}]}], ")"}], "*", 
      RowBox[{
       RowBox[{"C12EnoylCoAMAT", "'"}], "[", "t", "]"}]}], ",", " ", 
     RowBox[{
      RowBox[{"Elastf", "[", 
       RowBox[{"[", "22", "]"}], "]"}], "*", 
      RowBox[{"(", 
       RowBox[{"1", "/",
[truncated: 45,120 more chars]
